# Supplementary material for: Optimization Model of Phenolics Encapsulation Conditions for Biofortification in Fatty Acids of Animal Food Products
Source: Foods. 2021 Apr 17;10(4):881. doi: 10.3390/foods10040881 (PMC8074218; doi:10.3390/foods10040881)
Supplement: Supplementary file 1 [file foods-10-00881-s001.zip]

Archive with 1 entries (1 files):
- foods-1152703-supplementary.xlsx
