# Supplementary material for: Optimization Model of Phenolics Encapsulation Conditions for Biofortification in Fatty Acids of Animal Food Products
Source: Foods. 2021 Apr 17;10(4):881. doi: 10.3390/foods10040881 (PMC8074218; doi:10.3390/foods10040881)
Supplement: Supplementary file 1 [file foods-10-00881-s001.zip › foods-1152703-supplementary.xlsx]

## Sheet: aqueous
Compound	Class	Subclass	repl. 1	repl. 2	repl. 3	repl. 4	Retention Time	CompositeSpectrum
Pelargonidin 3,5-O-diglucoside	Flavonoids	Anthocyanins	1414112	854561	1545439	2352403	4.5298	(633.9597, 5804.7104)(636.7443, 1517.2546)(633.1338, 9290.495)(634.14087, 2423.915)(636.1598, 1652.86)(637.1625, 439.61)(612.6688, 4170.4316)(616.0047, 6568.1025)(617.41864, 2243.6157)(619.64545, 1835.47)(634.8604, 3621.3945)(635.9177, 910.5172)(637.4371, 3341.2744)(638.22235, 605.38574)(639.1462, 4667.532)(614.99475, 2770.2114)(616.374, 6598.268)(617.5347, 11934.429)(618.39557, 4266.8174)(619.86…
Pelargonidin 3-O-rutinoside	Flavonoids	Anthocyanins	22600000	73500000	22400000	90800000	5.14838	(580.9235, 7829.3257)(581.75525, 3254.769)(583.18726, 358.4867)(564.7198, 486175.44)(565.17114, 214116.28)(565.1587, 182017.02)(566.16064, 30431.664)(567.1661, 7406.003)(580.8162, 2234.566)(582.1863, 1169.925)(583.19257, 138.87334)(563.6916, 4359.366)(564.1687, 435.396)(603.86145, 2712.172)(604.51953, 532.7)(585.7827, 5509.5103)(587.4739, 2512.7764)
Delphinidin 3-O-glucoside	Flavonoids	Anthocyanins	4812018	4854597	6991094	6797824	5.96076	(465.2757, 10827.128)(466.28348, 2634.4297)(469.1174, 2627.94)(448.56046, 1712.0182)(448.76047, 296.3867)(451.1103, 10315.81)(453.0971, 9086.96)(468.05283, 22224.84)(467.69016, 20009.098)(468.60303, 4082.0972)(449.27344, 130156.38)(450.22205, 86009.79)(451.22287, 19608.521)(452.2248, 2653.8767)(453.2261, 106953.78)(454.11832, 31555.105)(490.4691, 8209.861)(491.30234, 15592.461)(492.10654, 4476.44…
Delphinidin 3,5-O-diglucoside	Flavonoids	Anthocyanins	896468	1442564	1094896	1177854	5.85997	(627.7795, 11587.413)(628.1547, 3921.7124)(629.15796, 660.12335)(610.9186, 12528.439)(612.0974, 5560.885)(613.398, 979.0525)(615.1675, 965.42)(628.16974, 7814.72)(629.16034, 1693.0267)(630.1705, 431.7333)(611.6628, 12131.885)(612.8323, 4362.5215)(615.17096, 1906.1666)(616.163, 104.07)(651.22406, 4300.312)(652.6226, 1663.0638)(655.72656, 1519.5358)(656.1461, 157.97)(634.3917, 3494.5427)(635.7898, …
Peonidin	Flavonoids	Anthocyanins	1	7714484	8685698	8458545	11.9083	(301.073, 52352.43)(302.0765, 8830.433)(303.0726, 6004.021)(285.0749, 167.44)(324.05463, 1370.0625)(307.05164, 372.18002)
Delphinidin 3-O-arabinoside	Flavonoids	Anthocyanins	2251114	1056498	961467	582419	5.61215	(435.2831, 1964.6774)(436.8423, 25494.46)(438.2954, 8987.658)(439.0998, 2303.3325)(417.08203, 5248.795)(418.09766, 1199.1576)(437.08194, 78797.945)(438.10632, 16417.412)(419.0933, 4213.794)(420.3499, 1535.7101)(421.09702, 2913.3152)(422.09885, 2129.6602)(423.10855, 98.945)(460.64633, 6974.8994)(461.348, 3256.948)(462.42142, 1871.21)(462.0813, 2029.56)(440.5128, 7181.4014)(443.835, 9730.891)(443.0…
Peonidin 3-O-galactoside	Flavonoids	Anthocyanins	32400000	32900000	33500000	33700000	7.42	(463.12164, 1076203.0)(464.1251, 247769.84)(465.12445, 58810.746)(447.12292, 3679.9023)(447.1237, 4624.42)(486.10654, 26200.615)(487.10895, 6099.497)(471.7403, 1061.8237)(473.68808, 3287.8687)(474.11523, 4968.33)
Cyanidin 3-O-glucoside	Flavonoids	Anthocyanins	35800000	36200000	36900000	36100000	6.5576	(449.21765, 259513.67)(450.10916, 62113.234)(451.1118, 33093.203)(452.11417, 7617.172)(435.10684, 13596.395)(436.10855, 1038.0186)(451.11966, 1309.3168)(453.28003, 1119306.8)(435.07956, 47935.348)(436.12704, 8270.809)(472.13742, 137556.34)(473.1402, 24932.096)(474.1605, 38916.15)(477.0978, 156127.25)(478.0997, 35990.42)(455.09262, 12791.77)(455.10168, 1397.5066)
Malvidin 3-O-(6''-acetyl-galactoside)	Flavonoids	Anthocyanins	3285418	2166089	2702640	3097165	3.293	(517.13275, 85034.08)(518.13525, 19685.951)(519.1226, 9893.8545)(520.1313, 3017.85)(560.1375, 24266.781)(562.6496, 32519.469)(563.88916, 12529.295)(543.14026, 1089.045)(545.1417, 7368.2646)
Delphinidin 3-O-rutinoside	Flavonoids	Anthocyanins	1289187	601393	600219	411307	3.67569	(614.70325, 7385.679)(615.29254, 5072.68)(615.51385, 10089.054)(616.1759, 2696.025)(617.16406, 2891.26)(594.86835, 492929.38)(596.069, 184969.25)(597.0709, 44852.465)(598.0978, 9061.894)(599.0791, 2442.8892)(599.1624, 2655.62)(613.3658, 2068.3918)(614.1799, 48455.18)(615.1793, 14634.41)(616.1697, 2933.19)(594.9061, 8474.273)(597.1608, 6378.237)(597.1664, 1298.66)(599.1654, 3949.17)(636.69934, 615…
Malvidin 3,5-O-diglucoside	Flavonoids	Anthocyanins	740643	280865	3172988	3252536	3.13089	(656.6054, 1118.1954)(657.9741, 585.0274)(658.8782, 699.91876)(659.1924, 765.6775)(637.1686, 6441.685)(638.1727, 1522.9856)(639.1843, 127.875)(657.69385, 1004.085)(659.2004, 680.94)(638.52356, 1163.3334)(642.1796, 423.65)(643.1944, 159.6)(679.48914, 2945.7795)(680.7624, 1189.7452)(681.3316, 1101.2743)(661.08887, 3025.2354)(662.64935, 1053.1486)(663.91174, 2472.4263)(664.92395, 2039.9094)(665.1968…
Pelargonidin 3-O-galactoside	Flavonoids	Anthocyanins	2997783	3512103	2849324	3530776	7.23	(433.31137, 27507.006)(434.11414, 7370.246)(416.71173, 4814.75)(418.11734, 96.0475)(457.9091, 29948.3)(459.51636, 9170.426)(460.11835, 1313.5)(461.108, 1823.0299)(438.08926, 10848.512)(439.09454, 485.30002)
Cyanidin 3-O-xyloside	Flavonoids	Anthocyanins	551288	342697	551082	537107	3.51683	(419.66998, 5732.933)(421.02927, 4586.6206)(423.59814, 7488.7593)(401.38782, 9187.926)(402.28644, 1260.8317)(403.0822, 933.4575)(421.37747, 1840.7418)(422.1085, 6667.1133)(403.84814, 4042.2976)(406.4837, 4127.8965)(406.44522, 6797.2476)(407.10486, 19328.984)(443.89844, 30289.416)(445.25735, 8187.577)(445.68887, 3269.7883)(447.1058, 2803.6501)(424.6808, 6554.0835)(426.36838, 9700.019)(427.4656, 51…
Pelargonidin	Flavonoids	Anthocyanins	22100000	22700000	22300000	21600000	4.28015	(271.0803, 111787.16)(272.08887, 22287.6)(255.12451, 11375.85)(257.56003, 8178.3506)(257.0608, 19985.129)(257.72842, 16702.895)(258.0584, 15379.06)(272.7188, 55569.305)(273.371, 12346.51)(275.79297, 1394.9043)(256.26877, 21627.889)(258.412, 10604.884)(258.9836, 4099.159)(259.0653, 7139.13)(296.19382, 6193.997)(298.06253, 6313.7373)(298.31018, 1465.595)(299.06433, 3440.325)(279.29984, 5880.434)(27…
Vitisin A	Flavonoids	Anthocyanins	96900000	98500000	99200000	94600000	3.46305	(561.9967, 9762.359)(564.0595, 4006.3618)(565.8057, 548.74164)(566.89935, 1702.1)(567.1477, 2479.15)(543.3878, 256183.89)(544.4487, 59681.465)(547.803, 17015.645)(549.1222, 2425.55)(563.6268, 11251.831)(564.8788, 3938.851)(546.75806, 82138.41)(550.1434, 673.34)(586.6363, 5641.7305)(586.8431, 6782.192)(587.67053, 5478.165)(588.82996, 16424.205)(589.7569, 14216.048)(590.1336, 6895.766)(567.75116, 3…
Cyanidin 3-O-sambubioside	Flavonoids	Anthocyanins	3385636	1452150	2730895	1309179	4.86977	(617.69385, 6516.5205)(619.0923, 2902.4048)(619.9223, 3246.0654)(620.6205, 4626.6807)(621.5826, 10079.376)(622.3285, 2869.093)(623.41266, 1533.8715)(624.1347, 564.5)(598.1793, 11733.74)(599.2805, 4677.1724)(600.4124, 6283.7188)(603.12415, 12100.841)(604.1264, 7819.6)(605.1335, 7385.42)(618.08124, 15530.171)(619.022, 5591.625)(621.62177, 452.18375)(625.1243, 1572.32)(600.95483, 6784.217)(602.3399,…
Delphinidin 3-O-glucosyl-glucoside	Flavonoids	Anthocyanins	896468	1442564	1094896	1177854	5.85997	(627.7795, 11587.413)(628.1547, 3921.7124)(629.15796, 660.12335)(610.9186, 12528.439)(612.0974, 5560.885)(613.398, 979.0525)(615.1675, 965.42)(628.16974, 7814.72)(629.16034, 1693.0267)(630.1705, 431.7333)(611.6628, 12131.885)(612.8323, 4362.5215)(615.17096, 1906.1666)(616.163, 104.07)(651.22406, 4300.312)(652.6226, 1663.0638)(655.72656, 1519.5358)(656.1461, 157.97)(634.3917, 3494.5427)(635.7898, …
Cyanidin 3-O-(6''-p-coumaroyl-glucoside)	Flavonoids	Anthocyanins	4400721	3989450	3938859	2562853	4.131	(595.2134, 571911.56)(596.2867, 185952.53)(597.1474, 50543.17)(598.14905, 8174.442)(599.14764, 1452.7067)(577.16736, 10022.98)(578.25366, 6913.7266)(581.1594, 3894.53)(579.12286, 78993.94)(580.1502, 25886.791)(581.1512, 5915.275)(582.3393, 460.88818)(618.14557, 9843.28)(619.929, 3557.836)(624.1581, 1761.32)(601.0523, 3286.578)(602.13153, 725.6287)(603.1377, 3467.4001)(604.82025, 1476.8932)(605.65…
Delphinidin 3-O-(6''-acetyl-glucoside)	Flavonoids	Anthocyanins	8449684	1000996	8468194	857028	4.22464	(510.17813, 12966.679)(508.71573, 12567.704)(511.1229, 2690.5466)(513.1173, 13089.125)(489.75723, 10531.224)(490.86505, 15382.584)(492.06564, 4346.691)(494.17694, 1310.0293)(494.1134, 1573.25)(495.1322, 644.98)(510.8553, 364.6057)(511.1333, 162.15)(490.3716, 11717.923)(491.17163, 5776.8467)(492.09753, 389.88547)(534.09265, 4182.8057)(535.3959, 2673.1943)(535.72046, 1994.0653)(534.60986, 5787.77)(…
Pelargonidin 3-O-arabinoside	Flavonoids	Anthocyanins	624289	655968	532984	493555	2.21871	(404.59723, 5003.2485)(406.2288, 7905.568)(406.85883, 10770.857)(407.37747, 17112.56)(408.10556, 9913.698)(385.08853, 29719.53)(386.09546, 5809.74)(387.09348, 1838.6959)(388.07532, 201.25)(404.72595, 7371.8535)(406.11368, 5766.857)(407.1106, 2391.9448)(426.9233, 2240.5596)(430.24323, 3280.1072)(430.8554, 2273.8599)(431.1078, 2939.27)(409.00916, 2904.9116)(410.71112, 32592.629)(411.75244, 27252.03…
Delphinidin 3-O-(6''-acetyl-galactoside)	Flavonoids	Anthocyanins	8449684	1	8468194	1	4.757	(509.792, 24214.07)(508.11124, 17902.08)(509.1093, 2237.65)(489.545, 9842.956)(490.66968, 12241.783)(492.09683, 3663.2698)(510.808, 291.07666)(511.1333, 162.15)(490.09973, 11906.441)(491.099, 5814.942)(492.09753, 389.88547)(534.53687, 3866.273)(535.5104, 1652.4215)(535.85016, 1839.4762)(535.1095, 10041.59)(515.0454, 1137.3593)(516.7332, 2318.7913)(517.60754, 3252.586)(518.1061, 2971.4)
Cyanidin 3-O-sophoroside	Flavonoids	Anthocyanins	1289187	601393	600219	411307	3.67569	(614.70325, 7385.679)(615.29254, 5072.68)(615.51385, 10089.054)(616.1759, 2696.025)(617.16406, 2891.26)(594.86835, 492929.38)(596.069, 184969.25)(597.0709, 44852.465)(598.0978, 9061.894)(599.0791, 2442.8892)(599.1624, 2655.62)(613.3658, 2068.3918)(614.1799, 48455.18)(615.1793, 14634.41)(616.1697, 2933.19)(594.9061, 8474.273)(597.1608, 6378.237)(597.1664, 1298.66)(599.1654, 3949.17)(636.69934, 615…
Malvidin 3-O-(6''-p-coumaroyl-glucoside)	Flavonoids	Anthocyanins	1623395	1617908	1690067	1519171	3.92255	(643.10516, 645.2064)(643.1776, 401.75)(621.1966, 6509.446)(622.34357, 3170.4565)(626.1735, 3098.34)(643.8491, 1478.3002)(643.1816, 619.39)(622.59204, 6619.3013)(623.7607, 2725.3035)(626.3359, 799.2734)(626.8425, 82.29333)(627.1772, 29.81)(662.5809, 1278.1747)(666.5011, 341.92)(646.1521, 3193.6133)(648.32184, 7535.5)(649.44867, 5182.284)(649.5876, 3480.9207)(649.1682, 1848.915)
Petunidin 3-O-galactoside	Flavonoids	Anthocyanins	10400000	10500000	10600000	10500000	6.613	(479.11694, 353454.03)(480.12, 87160.305)(481.12134, 22744.822)(482.12292, 3110.3213)(462.35895, 20565.963)(463.1232, 5301.74)(464.1257, 1326.99)(502.47955, 8151.674)(507.1246, 195.97)(485.106, 315.53)
Cyanidin 3-O-(6''-caffeoyl-glucoside)	Flavonoids	Anthocyanins	1757228	881083	1073574	659125	3.24165	(611.154, 34906.71)(612.1953, 12220.786)(613.2094, 3461.4397)(614.14154, 130.54556)(593.1624, 15675.368)(594.17755, 6753.9014)(595.4276, 1026.8557)(597.1289, 7414.91)(598.12805, 1738.365)(599.14233, 5688.215)(613.8164, 4707.505)(615.15845, 1857.5184)(615.4816, 3802.2864)(616.14636, 1774.145)(595.022, 27201.771)(596.5117, 13879.554)(597.60126, 3768.1218)(599.4853, 5384.7603)(600.1559, 1312.5701)(6…
Cyanidin 3-O-arabinoside	Flavonoids	Anthocyanins	551288	342697	551082	537107	3.51683	(419.66998, 5732.933)(421.02927, 4586.6206)(423.59814, 7488.7593)(401.38782, 9187.926)(402.28644, 1260.8317)(403.0822, 933.4575)(421.37747, 1840.7418)(422.1085, 6667.1133)(403.84814, 4042.2976)(406.4837, 4127.8965)(406.44522, 6797.2476)(407.10486, 19328.984)(443.89844, 30289.416)(445.25735, 8187.577)(445.68887, 3269.7883)(447.1058, 2803.6501)(424.6808, 6554.0835)(426.36838, 9700.019)(427.4656, 51…
Cyanidin	Flavonoids	Anthocyanins	69600000	68700000	73300000	73300000	5.31927	(287.05417, 276047.66)(288.05728, 40914.727)(289.0574, 33771.395)(290.05865, 2651.624)(269.83328, 221.7943)(271.25644, 1975.8119)(273.04797, 380.26)(274.0558, 5125.6)(289.0694, 19914.45)(290.0734, 3048.7)(271.0591, 6058.762)(273.53253, 17432.072)(274.13065, 8083.052)(275.06378, 22499.238)(312.31125, 934.26575)(314.0542, 48.425003)(315.0665, 72.47)(296.60858, 471.4431)
Cyanidin 3-O-(6''-malonyl-3''-glucosyl-glucoside)	Flavonoids	Anthocyanins	821342	1079073	1634163	1720409	4.82394	(698.66095, 27871.834)(699.48413, 15091.078)(700.50977, 4120.314)(702.174, 444.55875)(703.1662, 36.96)(679.1523, 10310.407)(680.1544, 3824.7876)(681.1671, 681.97)(698.58264, 3951.1526)(699.17676, 2065.0383)(700.1776, 889.99)(681.1587, 11451.111)(682.41504, 75196.14)(683.4248, 371213.3)(684.4275, 145939.0)(685.42914, 39291.074)(686.18164, 10816.515)(722.6182, 1310.3923)(723.44684, 530.74286)(705.8…
Cyanidin 3-O-rutinoside	Flavonoids	Anthocyanins	4797786	2666295	1704543	2434900	5.47753	(596.0094, 8377.755)(596.316, 2790.212)(597.1674, 574.42)(578.70105, 734391.5)(579.8376, 251716.17)(581.05615, 65373.918)(582.15515, 10732.291)(583.1554, 1125.2024)(597.1771, 1553.7922)(599.1718, 314.43)(583.17865, 4512.814)(584.165, 1584.96)(618.83374, 2601.686)(619.1473, 1070.0042)(620.1569, 1272.38)(621.1501, 171.97)(600.4998, 2638.7627)(602.582, 2497.1658)(604.66016, 4636.145)(605.16925, 8226…
Malvidin 3-O-glucoside	Flavonoids	Anthocyanins	576977	712673	676872	674653	4.80965	(493.13174, 32662.934)(494.13513, 7563.319)(475.11945, 382996.94)(476.12256, 98981.04)(494.15567, 3266.572)(495.157, 272.21)(517.5494, 415.49316)(498.8539, 10082.931)(500.3957, 3534.8057)(500.10233, 353.76666)
Cyanidin 3-O-(6''-malonyl-glucoside)	Flavonoids	Anthocyanins	1966981	2137482	1733960	1797786	4.37796	(535.13226, 6273.7505)(536.2849, 3930.2217)(538.1258, 2047.14)(539.125, 2491.34)(540.1091, 136.41)(518.23883, 1027.8486)(519.1051, 898.205)(522.1136, 728.28)(523.1033, 2441.64)(538.39966, 2004.5216)(538.5247, 2358.172)(539.1277, 2152.8525)(518.3099, 11743.762)(519.325, 2763.2812)(522.7086, 2501.912)(524.1267, 120.69)(562.3924, 795.39996)(563.0948, 482.77)(542.4031, 2231.8027)
Pelargonidin 3-O-sambubioside	Flavonoids	Anthocyanins	2479282	767294	21700000	21500000	2.33143	(566.4953, 49306.63)(567.7507, 11040.142)(568.7626, 3159.39)(569.46313, 13145.365)(570.1678, 26664.11)(547.2869, 27736.066)(548.2986, 7952.6294)(567.1658, 23765.65)(568.16895, 5706.6074)(569.17194, 582.85004)(548.1688, 3706.18)(588.9982, 2191.5684)(592.05005, 4344.9907)(592.6684, 21153.268)(593.99744, 17367.146)(594.1671, 1925.5)(571.0716, 5703.165)(573.33624, 12930.104)(574.14197, 15219.205)(574…
Pinotin A	Flavonoids	Anthocyanins	684047	597387	1297884	1197987	3.12573	(626.5111, 4789.6772)(627.0806, 2911.6145)(628.1481, 972.57)(629.1545, 2860.24)(609.3399, 2034.084)(611.1479, 2410.293)(609.1596, 480.99)(626.8881, 9222.871)(628.5245, 5340.938)(629.49347, 2207.6985)(630.1731, 1096.8)(631.1616, 2911.3848)(610.57306, 5155.235)(612.61536, 7925.01)(613.57214, 15939.085)(614.05115, 35215.785)(614.1802, 52246.72)(649.1895, 7797.155)(650.1249, 2470.9517)(651.5327, 1700…
Petunidin 3-O-(6''-acetyl-galactoside)	Flavonoids	Anthocyanins	9979428	9713319	9648120	9525904	5.184	(521.12537, 56576.86)(522.1286, 13107.929)(523.1225, 22898.686)(524.1191, 4389.87)(505.69247, 11861.724)(504.12003, 5269.67)(505.1192, 1211.304)(508.145, 727.005)(509.1543, 181.92)(546.8782, 2025.6831)(549.37415, 7878.6777)(550.1259, 2737.39)(526.7558, 4896.289)(528.6152, 749.01166)(529.1108, 1957.6768)
Cyanidin 3,5-O-diglucoside	Flavonoids	Anthocyanins	1289187	601393	600219	411307	3.67569	(614.70325, 7385.679)(615.29254, 5072.68)(615.51385, 10089.054)(616.1759, 2696.025)(617.16406, 2891.26)(594.86835, 492929.38)(596.069, 184969.25)(597.0709, 44852.465)(598.0978, 9061.894)(599.0791, 2442.8892)(599.1624, 2655.62)(613.3658, 2068.3918)(614.1799, 48455.18)(615.1793, 14634.41)(616.1697, 2933.19)(594.9061, 8474.273)(597.1608, 6378.237)(597.1664, 1298.66)(599.1654, 3949.17)(636.69934, 615…
Cyanidin 3-O-galactoside	Flavonoids	Anthocyanins	35800000	36200000	36900000	36100000	6.553	(449.10632, 1093491.5)(450.10995, 251468.52)(451.11185, 53639.83)(452.11417, 7617.172)(435.10684, 13596.395)(436.10855, 1038.0186)(472.09134, 17970.447)(473.0971, 3808.71)(458.1089, 29981.184)
Pelargonidin 3-O-(6''-malonyl-glucoside)	Flavonoids	Anthocyanins	8779944	859771	7923396	8307565	3.54537	(519.66516, 5115.2773)(521.8165, 3060.7017)(501.36206, 7572.484)(503.2128, 9049.998)(504.9183, 5400.314)(505.61182, 3362.3123)(507.10892, 87668.03)(521.2119, 32964.895)(522.5606, 10361.172)(524.3186, 7964.7944)(525.8022, 1583.5449)(504.1931, 3408.8357)(505.70975, 2117.5466)(506.7952, 1237.0479)(507.62408, 25199.488)(508.1123, 26391.48)(542.5178, 15188.652)(543.18744, 9879.4)(544.6113, 757.3483)(5…
Cyanidin 3-O-(6''-acetyl-glucoside)	Flavonoids	Anthocyanins	537684	624119	2166766	602175	3.56067	(493.43265, 7238.5713)(494.77866, 4312.114)(495.7061, 5398.595)(473.52573, 10216.613)(474.42413, 2785.59)(475.8105, 1069.108)(478.63074, 534.875)(479.1344, 36123.06)(494.33163, 4124.682)(494.88672, 1408.3275)(496.13428, 2866.7532)(474.99976, 38249.81)(476.07407, 10245.863)(476.1163, 1859.95)(516.2313, 4296.76)(518.5302, 3060.875)(519.2841, 3397.452)(520.1126, 2186.95)(497.89413, 9326.412)(499.103…
Petunidin 3-O-(6''-acetyl-glucoside)	Flavonoids	Anthocyanins	9979428	9713319	9648120	9525904	5.34068	(521.12506, 52055.016)(522.1284, 12827.709)(523.1225, 22898.686)(524.1191, 4389.87)(505.5857, 9127.944)(504.11688, 4522.402)(505.11264, 961.7486)(525.14935, 27095.559)(526.9891, 27225.537)(527.40875, 192176.14)(527.65796, 381002.0)(528.1589, 124041.17)(507.13684, 1544.6884)(507.63385, 694.69)(509.13245, 1497.83)(510.15265, 1152.565)(546.0044, 26080.646)(548.5254, 8022.6357)(550.1259, 2737.39)(527…
Pelargonidin 3-O-glucosyl-rutinoside	Flavonoids	Anthocyanins	194645	6299986	5753185	924910	4.48105	(742.0511, 4979.7007)(742.2238, 1758.8617)(725.2053, 3741.3713)(725.6011, 18400.521)(745.725, 4720.35)(744.2269, 1629.26)(725.16455, 40331.566)(726.1255, 14057.855)(727.25085, 6019.1826)(765.1945, 12715.743)(766.37585, 5545.698)(767.14465, 30897.611)(768.21844, 10599.256)(769.2202, 2643.7053)(747.13794, 2580.7656)(748.1992, 2988.08)
Petunidin 3-O-(6''-p-coumaroyl-glucoside)	Flavonoids	Anthocyanins	684047	597387	1297884	1197987	3.12573	(626.5111, 4789.6772)(627.0806, 2911.6145)(628.1481, 972.57)(629.1545, 2860.24)(609.3399, 2034.084)(611.1479, 2410.293)(609.1596, 480.99)(626.8881, 9222.871)(628.5245, 5340.938)(629.49347, 2207.6985)(630.1731, 1096.8)(631.1616, 2911.3848)(610.57306, 5155.235)(612.61536, 7925.01)(613.57214, 15939.085)(614.05115, 35215.785)(614.1802, 52246.72)(649.1895, 7797.155)(650.1249, 2470.9517)(651.5327, 1700…
Pelargonidin 3-O-glucoside	Flavonoids	Anthocyanins	2997783	3512103	2849324	3530776	5.08737	(433.57864, 15722.573)(434.29224, 4660.6807)(436.3957, 4897.1714)(438.62424, 6711.714)(439.13507, 12527.16)(416.71683, 5459.729)(417.18213, 1114.7185)(417.6993, 362.334)(434.3764, 2294.2974)(419.86862, 1078.0975)(420.92438, 308.844)(421.113, 126.28)(457.19626, 16799.918)(459.49945, 7459.278)(459.99173, 1850.1388)(460.86145, 2079.585)(439.0283, 7085.666)(439.9595, 601.99945)
Delphinidin 3-O-xyloside	Flavonoids	Anthocyanins	2251114	1056498	961467	582419	5.61215	(435.2831, 1964.6774)(436.8423, 25494.46)(438.2954, 8987.658)(439.0998, 2303.3325)(417.08203, 5248.795)(418.09766, 1199.1576)(437.08194, 78797.945)(438.10632, 16417.412)(419.0933, 4213.794)(420.3499, 1535.7101)(421.09702, 2913.3152)(422.09885, 2129.6602)(423.10855, 98.945)(460.64633, 6974.8994)(461.348, 3256.948)(462.42142, 1871.21)(462.0813, 2029.56)(440.5128, 7181.4014)(443.835, 9730.891)(443.0…
Malvidin 3-O-galactoside	Flavonoids	Anthocyanins	692732	398207	661770	761076	2.77785	(532.63617, 4226.136)(533.6894, 3828.193)(534.85876, 10815.158)(536.1205, 8899.01)(511.65247, 2354.9836)(514.5696, 3800.5645)(516.25104, 4803.02)(516.9908, 2458.5642)(517.1055, 5402.85)(533.0456, 4428.543)(534.9002, 3653.2205)(535.9536, 4412.232)(536.4573, 2897.1233)(513.62427, 12797.327)(515.3615, 3008.5774)(517.04755, 1258.6759)(517.1015, 1164.92)(553.3792, 7321.7812)(555.16876, 2569.1675)(558.…
Malvidin 3-O-(6''-caffeoyl-glucoside)	Flavonoids	Anthocyanins	4795161	1	707877	616503	4.93534	(655.3012, 5450.2856)(656.36365, 6777.2744)(658.1625, 4609.25)(659.1905, 377.11)(637.17944, 5476.178)(638.19635, 1567.845)(640.1549, 1520.04)(641.1668, 6882.73)(660.5855, 2017.734)(658.18036, 2041.9933)(659.1919, 583.26337)(662.1707, 3335.24)(639.792, 1505.1173)(640.1571, 2169.355)(641.16705, 5021.1196)(642.17914, 394.355)(643.1771, 656.39996)(678.75165, 4408.321)(680.15753, 1568.2272)(681.16785,…
Cyanidin 3-O-glucosyl-rutinoside	Flavonoids	Anthocyanins	340525	406981	287472	288698	4.94882	(759.4934, 3020.4417)(759.1668, 1018.7772)(739.205, 4611.261)(740.2118, 1347.7201)(759.21893, 5578.1997)(760.2236, 1791.1666)(761.9673, 903.5801)(762.2197, 607.29)(741.30896, 59706.99)(742.38916, 26263.965)(743.2048, 14543.919)(744.20636, 2365.315)(781.3384, 13761.224)(782.31854, 4182.354)(783.4979, 1149.7465)(766.19116, 23241.19)(767.3174, 10514.68)(766.21533, 418.16803)(767.2024, 1619.9475)
Delphinidin 3-O-(6''-p-coumaroyl-glucoside)	Flavonoids	Anthocyanins	1757228	881083	1073574	659125	3.22297	(611.154, 34906.71)(612.1953, 12220.786)(613.2094, 3461.4397)(614.14154, 130.54556)(593.1624, 15675.368)(594.17755, 6753.9014)(595.4276, 1026.8557)(597.1289, 7414.91)(598.12805, 1738.365)(599.14233, 5688.215)(613.8164, 4707.505)(615.15845, 1857.5184)(615.4816, 3802.2864)(616.14636, 1774.145)(595.022, 27201.771)(596.5117, 13879.554)(597.60126, 3768.1218)(599.4853, 5384.7603)(600.1559, 1312.5701)(6…
Delphinidin 3-O-feruloyl-glucoside	Flavonoids	Anthocyanins	1	1151787	1625391	1078615	3.28135	(641.71313, 1091.357)(643.202, 1771.9258)(644.86584, 2676.9973)(646.16125, 3991.8823)(624.32007, 1901.1644)(626.45844, 3607.2766)(626.9725, 3163.34)(627.6704, 1981.2551)(628.7308, 1533.1237)(629.1542, 2281.7324)(643.4091, 1695.7534)(644.6679, 1782.6849)(646.41266, 5213.235)(646.1556, 1741.47)(647.1643, 2904.25)(627.0667, 3160.8708)(625.1866, 745.03)(626.1702, 140.49)(665.79816, 1690.5114)(668.460…
Petunidin 3-O-glucoside	Flavonoids	Anthocyanins	10400000	10500000	10600000	10500000	4.47842	(480.06195, 168610.23)(480.12158, 54624.203)(481.12134, 22744.822)(482.12292, 3110.3213)(462.8272, 15264.611)(464.37164, 3330.1152)(466.1281, 311.84)(467.1234, 4620.39)(480.1182, 2995.94)(463.72012, 11511.192)(464.52228, 21423.654)(465.28998, 9532.64)(466.20847, 1531.9796)(467.3758, 5648.415)(468.12634, 1529.2)(503.29596, 4674.5527)(506.3764, 916.115)(506.6291, 1321.245)(507.1207, 197.71)(485.026…
Cyanidin 3-O-(6''-dioxalyl-glucoside)	Flavonoids	Anthocyanins	211375	269583	254396	240723	2.90156	(593.2348, 3149.259)(576.63336, 877.7129)(577.0726, 684.7)(593.30054, 6713.0493)(594.07654, 396.44598)(578.41876, 3856.468)(617.06854, 3700.515)(619.06366, 1176.005)(599.05304, 374.805)
Malvidin 3-O-arabinoside	Flavonoids	Anthocyanins	32400000	32900000	33500000	33700000	5.27603	(463.19016, 157530.17)(464.2344, 41006.137)(465.39822, 43406.477)(469.1289, 18797.62)(447.28268, 5171.789)(446.10638, 1215.2025)(447.1058, 242.51)(464.72565, 20674.615)(465.7914, 12842.05)(466.1223, 878.805)(447.125, 3138.8657)(451.1385, 222.17)(452.1378, 217.54)(486.27722, 18005.578)(487.66614, 5523.8994)(470.99615, 56875.418)(472.2004, 24539.209)(473.26367, 5947.1216)(474.00623, 3424.1685)(474.…
Peonidin 3-O-glucoside	Flavonoids	Anthocyanins	32400000	32900000	33500000	33700000	5.27603	(463.19016, 157530.17)(464.2344, 41006.137)(465.39822, 43406.477)(469.1289, 18797.62)(447.28268, 5171.789)(446.10638, 1215.2025)(447.1058, 242.51)(464.72565, 20674.615)(465.7914, 12842.05)(466.1223, 878.805)(447.125, 3138.8657)(451.1385, 222.17)(452.1378, 217.54)(486.27722, 18005.578)(487.66614, 5523.8994)(470.99615, 56875.418)(472.2004, 24539.209)(473.26367, 5947.1216)(474.00623, 3424.1685)(474.…
Malvidin 3-O-(6''-acetyl-glucoside)	Flavonoids	Anthocyanins	3285418	2166089	2702640	3097165	5.25114	(535.5373, 2712.008)(536.1382, 1953.1027)(537.14056, 634.83)(517.41046, 36566.125)(518.4532, 11764.493)(519.33624, 3309.0674)(520.1469, 1172.0243)(538.2678, 11666.703)(539.4369, 32513.002)(541.1703, 5997.3403)(540.1586, 7174.59)(541.1706, 121876.42)(542.1695, 28348.86)(518.7877, 3315.2854)(523.16583, 6981.228)(524.1495, 46792.11)(559.9688, 20987.5)(560.5459, 25405.05)(563.88916, 12529.295)(542.00…
Petunidin 3-O-rutinoside	Flavonoids	Anthocyanins	4797786	2666295	1704543	2434900	5.47753	(596.0094, 8377.755)(596.316, 2790.212)(597.1674, 574.42)(578.70105, 734391.5)(579.8376, 251716.17)(581.05615, 65373.918)(582.15515, 10732.291)(583.1554, 1125.2024)(597.1771, 1553.7922)(599.1718, 314.43)(583.17865, 4512.814)(584.165, 1584.96)(618.83374, 2601.686)(619.1473, 1070.0042)(620.1569, 1272.38)(621.1501, 171.97)(600.4998, 2638.7627)(602.582, 2497.1658)(604.66016, 4636.145)(605.16925, 8226…
Pigment A	Flavonoids	Anthocyanins	3392591	4312751	3382374	3385864	2.816	(611.65906, 3912.4507)(613.4965, 1737.7417)(591.9648, 17197.074)(592.3046, 3492.9153)(593.15094, 758.0973)(613.0962, 4401.2207)(613.6473, 7998.218)(614.1799, 27769.768)(615.0111, 17162.469)(616.0161, 6160.5474)(616.16907, 4952.955)(594.8328, 31346.455)(594.5425, 27347.166)(595.5053, 11217.789)(596.67523, 1664.6432)(597.17505, 4787.5527)(598.17346, 2083.6099)(633.87854, 5000.4253)(635.16614, 2816.…
Pelargonidin 3-O-sophoroside	Flavonoids	Anthocyanins	4797786	2666295	1704543	2434900	5.47753	(596.0094, 8377.755)(596.316, 2790.212)(597.1674, 574.42)(578.70105, 734391.5)(579.8376, 251716.17)(581.05615, 65373.918)(582.15515, 10732.291)(583.1554, 1125.2024)(597.1771, 1553.7922)(599.1718, 314.43)(583.17865, 4512.814)(584.165, 1584.96)(618.83374, 2601.686)(619.1473, 1070.0042)(620.1569, 1272.38)(621.1501, 171.97)(600.4998, 2638.7627)(602.582, 2497.1658)(604.66016, 4636.145)(605.16925, 8226…
Cyanidin 3-O-xylosyl-rutinoside	Flavonoids	Anthocyanins	1	12700000	9024297	12500000	2.06725	(728.06714, 15064.956)(729.0327, 3529.91)(729.7015, 670.95245)(709.32574, 10523.102)(710.1992, 3231.9102)(711.1814, 375.04)(731.22266, 384.0025)(732.22766, 70.46)(715.21277, 104.84599)(751.6623, 2624.2947)(753.1336, 2313.457)(754.02014, 1925.1497)(754.69916, 1375.4384)(756.1972, 799.655)(736.06714, 2583.9204)(737.5806, 1654.3052)(737.79724, 3028.27)(738.2036, 1455.355)
Petunidin 3-O-rhamnoside	Flavonoids	Anthocyanins	1	2934730	3221060	2586017	3.61824	(448.74512, 4889.2114)(450.44034, 5200.209)(450.1288, 18538.22)(429.2855, 18339.69)(430.11218, 4960.2915)(431.1105, 6539.674)(432.1157, 1399.13)(449.5919, 1425.6183)(451.80347, 3320.0732)(431.64334, 3852.2095)(433.9743, 5987.8174)(434.9673, 4825.6216)(436.1421, 12169.6)(471.55173, 10043.046)(474.63232, 10577.478)(475.78745, 7700.3066)(476.1224, 3641.16)(452.93475, 15559.746)(454.64832, 11183.449)…
Petunidin 3-O-arabinoside	Flavonoids	Anthocyanins	35800000	36200000	36900000	36100000	6.5576	(449.21765, 259513.67)(450.10916, 62113.234)(451.1118, 33093.203)(452.11417, 7617.172)(435.10684, 13596.395)(436.10855, 1038.0186)(451.11966, 1309.3168)(453.28003, 1119306.8)(435.07956, 47935.348)(436.12704, 8270.809)(472.13742, 137556.34)(473.1402, 24932.096)(474.1605, 38916.15)(477.0978, 156127.25)(478.0997, 35990.42)(455.09262, 12791.77)(455.10168, 1397.5066)
Delphinidin 3-O-galactoside	Flavonoids	Anthocyanins	4812018	4854597	6991094	6797824	7.92999	(465.10132, 14976.87)(466.10443, 2762.728)(448.6327, 1870.2566)(466.10822, 81804.87)(467.10013, 26480.432)(468.09503, 2310.3284)(449.1063, 155706.02)(450.11005, 107416.625)(451.112, 24195.314)(452.11337, 2851.4058)(453.11627, 131604.94)(454.11954, 35163.977)(492.50635, 302.60602)(493.1033, 474.45)(471.08844, 20213.277)(472.09137, 5695.089)(473.09702, 1224.3201)
Cyanidin 3-O-sambubioside 5-O-glucoside	Flavonoids	Anthocyanins	37800000	2364525	2523632	1	4.91503	(744.706, 9736.557)(744.20404, 2609.6428)(725.18915, 83137.41)(726.19055, 40682.344)(727.1836, 25174.834)(728.19104, 4478.879)(729.1975, 388.17)(729.191, 3766.79)(767.3186, 26056.654)(768.4334, 10341.306)(769.42035, 2678.5562)(750.40247, 1195.6128)(751.6402, 1156.4772)(752.7894, 2405.824)(753.79376, 2052.222)(754.19507, 375.825)
Peonidin 3-O-(6''-acetyl-glucoside)	Flavonoids	Anthocyanins	4812360	4898255	4940806	4734629	4.04745	(506.05176, 1597.4325)(507.6387, 578.5075)(509.648, 1016.4525)(487.62012, 21380.055)(488.43652, 7794.121)(509.683, 3326.0251)(508.9255, 2558.271)(509.15198, 439.2525)(489.42197, 2249.438)(491.80127, 473.97998)(530.2144, 28497.424)(531.1808, 6709.355)(531.9271, 8448.64)(532.138, 6464.439)(533.32544, 11219.436)(534.1485, 3646.0264)(511.18372, 3291.0525)(513.2864, 9301.792)(514.2915, 2517.841)(515.1…
Peonidin 3-O-rutinoside	Flavonoids	Anthocyanins	344907	4194181	3487637	3365638	5.35955	(610.7391, 3269.4155)(613.0841, 4885.864)(613.6778, 25061.92)(615.18, 15041.44)(593.27985, 4580.3896)(594.1801, 4901.722)(611.5215, 40819.902)(612.0243, 35268.516)(613.1924, 7038.75)(595.3188, 6968.292)(597.3149, 6027.7783)(598.1824, 4987.0933)(634.63873, 12919.477)(635.56976, 5735.3228)(635.5253, 8118.9785)(636.32556, 2214.0952)(637.3558, 4081.5417)(638.17786, 1719.3002)(614.63135, 10779.355)(61…
Petunidin 3,5-O-diglucoside	Flavonoids	Anthocyanins	1536709	1705650	2215113	521083	4.14729	(641.7061, 904.8138)(623.32666, 3045.411)(626.6671, 841.635)(629.1729, 751.27)(646.693, 3042.3347)(646.1836, 1721.9801)(648.199, 3633.19)(624.66254, 3281.1313)(626.55396, 1858.1608)(627.1766, 529.42334)(665.82996, 5483.773)(666.91516, 9256.032)(667.17395, 15015.828)(668.37244, 4777.444)(669.37866, 1155.0901)(647.163, 2896.5894)(649.8608, 6227.371)(650.8502, 1963.2876)(651.1589, 899.33203)
Peonidin 3-O-(6''-p-coumaroyl-glucoside)	Flavonoids	Anthocyanins	3392591	4312751	3382374	3385864	2.816	(611.65906, 3912.4507)(613.4965, 1737.7417)(591.9648, 17197.074)(592.3046, 3492.9153)(593.15094, 758.0973)(613.0962, 4401.2207)(613.6473, 7998.218)(614.1799, 27769.768)(615.0111, 17162.469)(616.0161, 6160.5474)(616.16907, 4952.955)(594.8328, 31346.455)(594.5425, 27347.166)(595.5053, 11217.789)(596.67523, 1664.6432)(597.17505, 4787.5527)(598.17346, 2083.6099)(633.87854, 5000.4253)(635.16614, 2816.…
Peonidin 3-O-arabinoside	Flavonoids	Anthocyanins	35800000	36200000	36900000	36100000	6.5576	(449.21765, 259513.67)(450.10916, 62113.234)(451.1118, 33093.203)(452.11417, 7617.172)(435.10684, 13596.395)(436.10855, 1038.0186)(451.11966, 1309.3168)(453.28003, 1119306.8)(435.07956, 47935.348)(436.12704, 8270.809)(472.13742, 137556.34)(473.1402, 24932.096)(474.1605, 38916.15)(477.0978, 156127.25)(478.0997, 35990.42)(455.09262, 12791.77)(455.10168, 1397.5066)
Cyanidin 3-O-(6''-succinyl-glucoside)	Flavonoids	Anthocyanins	534548	565494	600149	1	2.99968	(550.9317, 2094.7102)(550.8479, 2009.1282)(554.1333, 3314.9753)(555.1419, 8563.893)(532.3534, 3126.8987)(534.31116, 2645.8542)(535.63336, 2988.555)(536.33856, 2082.964)(536.80536, 1467.7832)(537.1181, 4898.01)(551.7589, 11311.892)(552.13885, 7265.7905)(553.1294, 1955.3168)(555.1385, 1722.2466)(534.0892, 6234.07)(535.4229, 2493.45)(536.38556, 3750.2969)(537.2046, 1703.3759)(537.75415, 1730.2274)(5…
Pelargonidin 3-O-(6''-succinyl-glucoside)	Flavonoids	Anthocyanins	1697934	1465568	1879597	1740974	2.9475	(535.24274, 3228.9846)(535.1319, 3146.928)(536.33887, 1872.682)(537.4786, 872.8133)(538.1544, 326.89)(515.65967, 3039.2085)(516.91516, 1953.8544)(520.32043, 12140.445)(520.62146, 11558.425)(521.1238, 32338.55)(535.003, 15842.246)(536.14044, 5919.275)(537.51544, 1477.5781)(538.15356, 576.83)(517.67194, 3676.0571)(518.799, 3540.57)(519.1276, 28250.56)(520.1275, 11827.79)(521.1267, 14043.79)(522.149…
	mg/100g	cyanidin eq.	216.362	219.521	222.573	233.696
(+)-Catechin	Flavonoids	Flavanols	13000000	11300000	31500000	29500000	4.4414	(290.07324, 9277.13)(272.6986, 102781.766)(274.07785, 29358.627)(277.08673, 2657.866)(291.08536, 1251220.6)(292.08853, 193152.47)(293.09094, 31898.234)(294.09332, 2966.2607)(273.07425, 132415.02)(274.07935, 23865.3)(275.07645, 1455.49)(313.29144, 19258.715)(314.07138, 3916.7236)(296.5563, 10565.925)(298.46866, 8310.32)(299.06876, 7356.31)
(+)-Catechin 3-O-glucose	Flavonoids	Flavanols	1275943	850148	1347011	1355521	4.32027	(452.6293, 3164.6016)(454.13974, 2126.9001)(457.13882, 51441.5)(458.1429, 11506.37)(435.056, 32450.12)(436.22388, 7513.961)(437.13437, 1426.3593)(439.1225, 938.94226)(453.2782, 725870.6)(454.28137, 161105.2)(455.1424, 38039.17)(456.14462, 4786.948)(436.2766, 13066.466)(437.63876, 3276.3977)(438.135, 799.345)(475.23547, 361237.2)(476.27765, 86467.84)(477.11246, 871.26337)(459.7864, 4307.3945)
(-)-Epicatechin-(2a-7)(4a-8)-epicatechin 3-O-galactoside	Flavonoids	Flavanols	3502206	4005348	4761161	228806	3.78684	(706.1862, 30662.62)(707.1678, 1714.5)(689.5564, 12850.317)(691.0345, 9172.354)(691.97797, 1017.802)(707.29224, 27844.021)(708.31104, 10547.867)(690.0403, 22776.379)(691.12885, 8638.834)(692.4915, 4018.6875)(693.5127, 4701.921)(694.5995, 13394.725)(695.2064, 28902.98)(729.25946, 4039.363)(730.2729, 1172.9045)(712.1484, 4148.399)(713.45465, 2004.5337)(714.462, 1320.3038)(715.4689, 1564.2129)(716.3…
(+)-Catechin 3-O-gallate	Flavonoids	Flavanols	1889446	1891381	2092224	2849759	4.24087	(443.0268, 14691.699)(444.20944, 4036.833)(445.27753, 1185.4552)(446.30646, 245.788)(424.10062, 2117.157)(428.0796, 5750.63)(429.0845, 6915.51)(430.0978, 1080.7)(443.2169, 31615.406)(444.22034, 6910.2188)(445.09924, 1244.1411)(446.0885, 66.54)(425.08548, 10623.607)(426.08765, 2248.6392)(427.09525, 927.62744)(467.5334, 5358.9517)(469.61234, 12839.28)(470.61813, 10352.64)(470.86365, 8783.479)(471.1…
(-)-Epigallocatechin	Flavonoids	Flavanols	7847420	7622120	7254064	7744648	4.46785	(306.4685, 7551.028)(307.2741, 1210.4099)(288.14536, 4598.1543)(289.56067, 3955.5134)(291.06894, 36203.63)(292.07364, 7232.5234)(293.07974, 1931.2367)(307.36987, 10098.041)(308.17987, 3948.3281)(309.0766, 1275.0901)(289.06888, 85517.43)(290.07153, 15018.548)(329.84003, 22691.969)(331.5187, 7456.0137)(332.5778, 803.37946)(334.0847, 2087.66)(311.14136, 40113.758)(312.05597, 4699.8438)(313.0487, 685…
(-)-Epicatechin	Flavonoids	Flavanols	13000000	11300000	31500000	29500000	4.4414	(290.07324, 9277.13)(272.6986, 102781.766)(274.07785, 29358.627)(277.08673, 2657.866)(291.08536, 1251220.6)(292.08853, 193152.47)(293.09094, 31898.234)(294.09332, 2966.2607)(273.07425, 132415.02)(274.07935, 23865.3)(275.07645, 1455.49)(313.29144, 19258.715)(314.07138, 3916.7236)(296.5563, 10565.925)(298.46866, 8310.32)(299.06876, 7356.31)
Procyanidin trimer C1	Flavonoids	Flavanols	3861616	3802777	3917042	3832617	5.763	(866.6816, 9031.91)(868.21124, 7352.3086)(869.2133, 878.26)(848.4584, 2380.5361)(850.20605, 2871.62)(851.2149, 38354.836)(852.219, 18637.475)(853.22095, 10146.029)(854.2017, 9328.57)(867.2118, 6742.066)(868.2215, 2509.4656)(869.21295, 960.65436)(849.2091, 7119.964)(850.2111, 1684.6119)(889.8632, 640.845)(890.20123, 88.19333)(871.1969, 4188.132)(872.201, 375.59836)
Procyanidin trimer C2	Flavonoids	Flavanols	3861616	3802777	3917042	3832617	5.763	(866.6816, 9031.91)(868.21124, 7352.3086)(869.2133, 878.26)(848.4584, 2380.5361)(850.20605, 2871.62)(851.2149, 38354.836)(852.219, 18637.475)(853.22095, 10146.029)(854.2017, 9328.57)(867.2118, 6742.066)(868.2215, 2509.4656)(869.21295, 960.65436)(849.2091, 7119.964)(850.2111, 1684.6119)(889.8632, 640.845)(890.20123, 88.19333)(871.1969, 4188.132)(872.201, 375.59836)
Cinnamtannin A2	Flavonoids	Flavanols	228891	111166	269278	246308	5.779	(1136.2739, 9390.63)(1137.2845, 4368.57)(1138.3002, 260.845)(1177.2482, 1961.7001)(1178.2507, 875.0625)(1155.269, 30202.475)(1156.2723, 19594.102)(1157.2747, 6903.093)(1158.2762, 1087.8574)(1163.258, 799.2875)
Procyanidin trimer EEC	Flavonoids	Flavanols	3861616	3802777	3917042	3832617	5.763	(866.6816, 9031.91)(868.21124, 7352.3086)(869.2133, 878.26)(848.4584, 2380.5361)(850.20605, 2871.62)(851.2149, 38354.836)(852.219, 18637.475)(853.22095, 10146.029)(854.2017, 9328.57)(867.2118, 6742.066)(868.2215, 2509.4656)(869.21295, 960.65436)(849.2091, 7119.964)(850.2111, 1684.6119)(889.8632, 640.845)(890.20123, 88.19333)(871.1969, 4188.132)(872.201, 375.59836)
Theaflavin	Flavonoids	Flavanols	1446229	10900000	11000000	10100000	2.7626	(564.3724, 3277.9565)(567.62177, 716.07996)(547.8337, 4725.211)(549.92114, 907.776)(551.4553, 4655.823)(552.1322, 6589.62)(567.8843, 3333.1663)(569.13776, 1683.7578)(571.1335, 3215.82)(548.1331, 13983.637)(549.0624, 3697.9644)(551.8807, 5606.705)(552.94556, 2852.206)(553.1324, 2594.955)(588.03394, 11716.277)(588.8521, 12942.812)(591.02124, 6185.877)(592.2433, 26669.215)(592.6324, 7359.6753)(593.1…
(-)-Epicatechin 3-O-gallate	Flavonoids	Flavanols	1889446	1891381	2092224	2849759	4.24087	(443.0268, 14691.699)(444.20944, 4036.833)(445.27753, 1185.4552)(446.30646, 245.788)(424.10062, 2117.157)(428.0796, 5750.63)(429.0845, 6915.51)(430.0978, 1080.7)(443.2169, 31615.406)(444.22034, 6910.2188)(445.09924, 1244.1411)(446.0885, 66.54)(425.08548, 10623.607)(426.08765, 2248.6392)(427.09525, 927.62744)(467.5334, 5358.9517)(469.61234, 12839.28)(470.61813, 10352.64)(470.86365, 8783.479)(471.1…
(+)-Gallocatechin	Flavonoids	Flavanols	7847420	7622120	7254064	7744648	4.46785	(306.4685, 7551.028)(307.2741, 1210.4099)(288.14536, 4598.1543)(289.56067, 3955.5134)(291.06894, 36203.63)(292.07364, 7232.5234)(293.07974, 1931.2367)(307.36987, 10098.041)(308.17987, 3948.3281)(309.0766, 1275.0901)(289.06888, 85517.43)(290.07153, 15018.548)(329.84003, 22691.969)(331.5187, 7456.0137)(332.5778, 803.37946)(334.0847, 2087.66)(311.14136, 40113.758)(312.05597, 4699.8438)(313.0487, 685…
Procyanidin dimer B7	Flavonoids	Flavanols	3980592	1811947	6154665	1860873	4.9179	(578.2058, 7484.0938)(580.1495, 8879.915)(581.15204, 703.38)(561.24493, 2347.996)(563.48267, 1020.8975)(563.1523, 36228.4)(564.1543, 12128.38)(565.1502, 41791.5)(566.1532, 10906.56)(579.1479, 773745.44)(580.15125, 246083.75)(581.15314, 62936.8)(582.15546, 10480.1045)(583.155, 1435.3785)(562.9413, 16904.455)(562.143, 8851.548)(601.1639, 33453.09)(602.1679, 10989.478)(603.6262, 2093.9375)(604.7985,…
(+)-Gallocatechin 3-O-gallate	Flavonoids	Flavanols	1544901	573760	1184937	803583	3.43877	(460.08548, 4367.008)(462.04184, 2545.9683)(462.38297, 3715.0256)(464.09308, 2839.3901)(440.48828, 3550.4438)(443.33087, 4929.093)(444.84348, 5086.238)(445.58893, 5881.44)(446.1005, 4486.69)(460.97208, 4957.6113)(460.11328, 1579.9836)(461.1121, 234.68)(441.38168, 8530.786)(442.4895, 974.65295)(444.54172, 8281.187)(446.0914, 12967.397)(447.09982, 6880.4653)(481.4382, 4068.8787)(482.22144, 788.4826…
Theaflavin 3-O-gallate	Flavonoids	Flavanols	20200000	6163332	6236554	1	4.7099	(718.5222, 22099.518)(719.6191, 10851.517)(720.2785, 3016.2214)(721.1687, 2899.867)(722.1569, 394.36)(703.1444, 550.1875)(717.33374, 5717.0444)(718.4628, 2846.3323)(721.6726, 4564.05)(703.6043, 1212.309)(705.1711, 2184.7698)(742.8094, 1549.1411)(743.4795, 2156.47)(744.1473, 971.77)(724.86194, 2601.8418)
Prodelphinidin trimer GC-C-C	Flavonoids	Flavanols	569143	662354	566185	993867	3.67967	(882.79517, 6751.473)(884.6381, 8952.839)(885.21027, 2146.5608)(887.1927, 190.98)(865.3263, 1688.6869)(867.4116, 8284.758)(868.2125, 3357.898)(869.2178, 1551.1082)(883.2046, 218657.95)(884.2077, 108101.42)(885.21106, 34509.594)(886.2123, 7348.212)(887.2108, 2220.9436)(867.27563, 12391.487)(868.2809, 4975.082)(869.39594, 3427.8525)(870.2013, 3101.6345)(871.2002, 5731.4775)(905.2283, 12552.362)(906…
Procyanidin trimer T2	Flavonoids	Flavanols	3861616	3802777	3917042	3832617	5.01647	(866.6816, 9031.91)(868.21124, 7352.3086)(869.2133, 878.26)(848.4584, 2380.5361)(850.20605, 2871.62)(851.2149, 38354.836)(852.219, 18637.475)(853.22095, 10146.029)(854.2017, 9328.57)(867.2098, 115901.08)(868.2137, 57081.266)(869.2145, 17201.695)(870.2169, 3747.7402)(871.2146, 637.752)(849.2091, 7119.964)(850.2111, 1684.6119)(889.27, 7992.248)(890.192, 4023.0818)(891.17316, 3141.135)(892.1715, 153…
Theaflavin 3'-O-gallate	Flavonoids	Flavanols	20200000	6163332	6236554	182756	4.33225	(718.7427, 20834.666)(719.8313, 9960.681)(720.2785, 3016.2214)(721.1687, 2899.867)(722.1569, 394.36)(702.00055, 550.92145)(701.1334, 621.61)(717.4942, 5427.3315)(718.65173, 2500.4312)(721.6689, 3386.0525)(723.1654, 983.91)(703.55884, 1229.802)(705.1711, 2184.7698)(742.83655, 1480.6831)(743.6453, 1737.3201)(744.1473, 971.77)(724.89557, 2517.2842)
(-)-Epigallocatechin 3-O-gallate	Flavonoids	Flavanols	1544901	573760	1184937	803583	3.43877	(460.08548, 4367.008)(462.04184, 2545.9683)(462.38297, 3715.0256)(464.09308, 2839.3901)(440.48828, 3550.4438)(443.33087, 4929.093)(444.84348, 5086.238)(445.58893, 5881.44)(446.1005, 4486.69)(460.97208, 4957.6113)(460.11328, 1579.9836)(461.1121, 234.68)(441.38168, 8530.786)(442.4895, 974.65295)(444.54172, 8281.187)(446.0914, 12967.397)(447.09982, 6880.4653)(481.4382, 4068.8787)(482.22144, 788.4826…
Prodelphinidin dimer B3	Flavonoids	Flavanols	5026141	558439	688695	473521	3.65432	(610.59924, 12401.64)(612.0101, 6412.5986)(613.1346, 1333.099)(614.1483, 183.89252)(592.9919, 10865.483)(594.3532, 22338.49)(595.4886, 65169.535)(596.5363, 23643.355)(597.1449, 8518.681)(598.124, 6730.335)(611.2461, 34053.742)(612.4101, 12449.458)(613.7653, 4220.9697)(593.7211, 19482.914)(594.8752, 7376.942)(595.13947, 660.6666)(633.30206, 4383.051)(634.70514, 2303.0547)(636.6966, 730.0714)(638.6…
	mg/100g	catechin eq.	290	215	330	274
8-Prenylnaringenin	Flavonoids	Flavanones	1	938777	724288	803163	7.3982	(341.34036, 4203.463)(342.359, 1850.9414)(343.93765, 800.89404)(323.5269, 948.2972)(326.46777, 1449.3217)(326.1233, 1121.58)(342.26868, 6592.0854)(342.13644, 508.12082)(343.1358, 582.71)(324.49387, 6041.145)(327.53882, 2580.857)(327.1318, 4881.31)(328.1423, 458.09)(365.5732, 71322.46)(365.97058, 23142.701)(367.139, 4492.999)(347.30115, 13047.977)(347.613, 6488.9365)(348.3165, 1284.318)(349.1276, …
Eriodictyol	Flavonoids	Flavanones	25800000	26800000	26600000	25200000	4.12767	(288.5128, 32312.297)(290.02573, 12025.918)(291.0154, 41368.484)(292.0781, 7444.614)(293.07965, 794.5)(270.60165, 7179.9326)(272.3386, 13258.205)(274.8391, 20540.191)(275.0658, 12241.487)(289.12656, 60254.145)(290.19064, 10531.183)(271.35803, 205449.72)(272.4646, 46984.43)(274.0677, 5859.1777)(275.31503, 763.0175)(311.2916, 46963.24)(312.11203, 8577.786)(313.05655, 3562.055)(294.6734, 799.1501)(2…
Poncirin	Flavonoids	Flavanones	2552730	5253012	2201700	6008952	5.28609	(598.9446, 40462.812)(600.06964, 11721.318)(596.1646, 2101.52)(580.9819, 8581.315)(582.18634, 2620.8613)(601.0265, 5570.0903)(600.20795, 6355.6665)(601.2123, 703.55)(582.831, 441.21542)(618.9765, 8200.876)(619.56384, 11081.315)(622.5685, 11036.052)(623.19666, 20395.828)(600.3589, 1899.8456)(600.9752, 922.3981)(603.1998, 620.34)
Neohesperidin	Flavonoids	Flavanones	866425	1469073	1073800	918118	17.9615	(610.8167, 97687.49)(611.3173, 68220.26)(613.1934, 7480.26)(594.6861, 2811.2415)(596.7832, 6221.3335)(598.1824, 5202.8447)(597.063, 13152.153)(598.0643, 4516.86)(599.19836, 314.03)(633.1681, 20709.443)(634.1679, 7950.493)(615.5729, 4517.9424)(616.1654, 2682.7634)
Didymin	Flavonoids	Flavanones	2552730	5253012	2201700	6008952	5.28609	(598.9446, 40462.812)(600.06964, 11721.318)(596.1646, 2101.52)(580.9819, 8581.315)(582.18634, 2620.8613)(601.0265, 5570.0903)(600.20795, 6355.6665)(601.2123, 703.55)(582.831, 441.21542)(618.9765, 8200.876)(619.56384, 11081.315)(622.5685, 11036.052)(623.19666, 20395.828)(600.3589, 1899.8456)(600.9752, 922.3981)(603.1998, 620.34)
Pinocembrin	Flavonoids	Flavanones	4935258	4610133	4575630	5102935	3.88048	(257.19193, 17730.148)(258.63293, 25958.357)(259.41507, 671.1633)(238.97919, 10822.883)(240.21599, 1470.9943)(242.57556, 2207.11)(258.83456, 69443.91)(259.43762, 15284.003)(262.0965, 4938.75)(241.24902, 2781.5393)(243.08517, 10917.267)(243.64076, 11576.322)(244.09023, 26631.998)(279.19724, 15475.772)(280.06796, 2159.388)(261.7061, 9692.885)(263.97458, 4096.499)(265.06406, 1868.9924)(266.0584, 249…
Eriocitrin	Flavonoids	Flavanones	14000000	2027334	1149417	2060600	3.58471	(597.07275, 5570.817)(598.43164, 3295.755)(599.67554, 1690.4427)(600.5822, 1293.575)(601.5839, 3043.794)(602.17474, 4640.0464)(579.8786, 7375.266)(582.3105, 1715.0027)(584.1667, 2389.45)(598.0608, 5619.484)(599.0621, 2075.5637)(600.043, 707.29425)(582.4195, 1313.3688)(583.6787, 118.145)(619.8347, 2714.636)(620.5389, 1592.25)(622.4958, 2514.7083)(623.50854, 2787.5332)(625.17206, 1369.67)(602.8383,…
Naringenin 7-O-glucoside	Flavonoids	Flavanones	717146	450827	975694	1593035	4.64247	(434.491, 8417.107)(436.1188, 3307.9075)(437.1348, 2323.2)(416.5118, 4781.768)(418.1201, 6547.22)(419.1194, 586.19)(435.70135, 25841.178)(436.12875, 8319.069)(437.1345, 1178.179)(417.1864, 19871.42)(418.16782, 3836.4285)(419.38928, 3450.7556)(421.61963, 2866.56)(457.6916, 19796.383)(458.25824, 5653.5625)(459.4131, 781.857)(461.79678, 3609.7532)(462.79477, 2705.84)(463.1261, 2089.79)(440.4432, 194…
Naringin 6'-malonate	Flavonoids	Flavanones	956042	983059	971521	949425	5.09964	(667.0296, 4246.027)(668.2778, 2653.3188)(649.7585, 2478.5813)(651.17035, 2135.229)(652.1792, 2869.9834)(653.17926, 1427.52)(668.438, 4368.845)(669.20215, 535.745)(670.1996, 2619.175)(651.01514, 1577.5109)(651.3228, 1005.6271)(652.68884, 922.115)(655.2029, 3469.11)(690.9733, 11724.42)(691.84644, 7071.9014)(692.9869, 2663.4854)(694.78827, 1991.658)(695.2051, 21463.545)(671.6141, 3764.7825)(673.082…
Hesperetin	Flavonoids	Flavanones	15400000	15400000	15600000	14900000	2.77704	(302.72537, 15688.907)(304.217, 46865.863)(306.0856, 36247.37)(306.9493, 60750.06)(307.09604, 78151.08)(284.94122, 1459.1731)(287.27438, 9068.31)(288.28015, 14826.692)(289.0877, 4383.85)(304.12338, 42697.344)(304.82175, 14089.643)(308.1005, 3973.71)(286.48453, 59965.152)(288.14294, 28664.918)(289.79352, 5374.5254)(289.83566, 1384.7849)(290.0907, 2403.87)(325.34033, 30778.123)(326.2339, 6307.3887)…
Naringin 4'-O-glucoside	Flavonoids	Flavanones	717146	450827	975694	1593035	4.63433	(434.57806, 9656.655)(436.1188, 3307.9075)(437.1348, 2323.2)(416.55756, 5012.4277)(418.1201, 6547.22)(419.1194, 586.19)(435.67862, 25739.5)(436.12866, 8081.95)(437.1345, 1167.8594)(417.1666, 20087.215)(418.14526, 3850.6243)(419.33813, 3947.9978)(422.12, 4411.64)(457.76706, 19434.287)(458.28186, 5771.86)(459.45218, 828.8307)(461.79678, 3609.7532)(462.79477, 2705.84)(463.1261, 2089.79)(440.5121, 20…
Hesperidin	Flavonoids	Flavanones	866425	1469073	1073800	918118	17.9615	(610.8167, 97687.49)(611.3173, 68220.26)(613.1934, 7480.26)(594.6861, 2811.2415)(596.7832, 6221.3335)(598.1824, 5202.8447)(597.063, 13152.153)(598.0643, 4516.86)(599.19836, 314.03)(633.1681, 20709.443)(634.1679, 7950.493)(615.5729, 4517.9424)(616.1654, 2682.7634)
Sakuranetin	Flavonoids	Flavanones	1184546	1187608	1195188	844322	2.23697	(287.2998, 2398.8335)(288.7526, 3631.22)(290.0973, 1889.9451)(269.0481, 9052.897)(270.999, 17309.752)(272.43765, 21869.545)(273.0852, 15836.547)(289.20477, 23046.758)(289.81363, 7422.9126)(290.0935, 1781.6)(270.8812, 7472.407)(272.33688, 2599.336)(273.42538, 6035.9316)(274.0889, 4409.705)(309.97977, 19606.508)(310.85995, 10943.996)(313.08566, 27323.072)(313.58405, 3358.1152)(314.0907, 43816.04)(2…
Narirutin	Flavonoids	Flavanones	72400000	94700000	95500000	73600000	6.53259	(581.36615, 7152.457)(582.18665, 1674.7725)(583.1933, 292.57907)(563.1149, 6512.0415)(564.17004, 395.15875)(581.18286, 8788.328)(582.1865, 1937.5934)(583.1928, 360.06335)(564.413, 8513.13)(564.1733, 479.75876)(605.872, 3440.9038)(606.18256, 6462.9746)(606.98553, 5534.062)(608.4391, 2934.145)(608.6891, 2050.775)(609.2019, 1281.31)(590.45276, 1802.2479)(589.50085, 2609.5967)(591.1803, 241.65)
Eriodictyol 7-O-glucoside	Flavonoids	Flavanones	1943715	1807081	6456008	1411106	4.36965	(451.38803, 19544.506)(453.27847, 7040.83)(452.61108, 3858.92)(433.27682, 22375.611)(434.1126, 7424.472)(435.10934, 9629.067)(436.1102, 1335.28)(451.59558, 11207.16)(452.38275, 3042.799)(453.121, 4987.97)(433.66888, 15874.855)(434.89307, 7542.175)(436.62466, 5134.68)(438.3488, 14562.058)(439.13608, 17951.834)(473.1831, 8994.504)(474.20395, 3696.2517)(476.10617, 13571.388)(456.34305, 18306.52)(457…
Naringin	Flavonoids	Flavanones	72400000	94700000	95500000	73600000	6.53259	(581.36615, 7152.457)(582.18665, 1674.7725)(583.1933, 292.57907)(563.1149, 6512.0415)(564.17004, 395.15875)(581.18286, 8788.328)(582.1865, 1937.5934)(583.1928, 360.06335)(564.413, 8513.13)(564.1733, 479.75876)(605.872, 3440.9038)(606.18256, 6462.9746)(606.98553, 5534.062)(608.4391, 2934.145)(608.6891, 2050.775)(609.2019, 1281.31)(590.45276, 1802.2479)(589.50085, 2609.5967)(591.1803, 241.65)
Neoeriocitrin	Flavonoids	Flavanones	14000000	2027334	1149417	2060600	3.58471	(597.07275, 5570.817)(598.43164, 3295.755)(599.67554, 1690.4427)(600.5822, 1293.575)(601.5839, 3043.794)(602.17474, 4640.0464)(579.8786, 7375.266)(582.3105, 1715.0027)(584.1667, 2389.45)(598.0608, 5619.484)(599.0621, 2075.5637)(600.043, 707.29425)(582.4195, 1313.3688)(583.6787, 118.145)(619.8347, 2714.636)(620.5389, 1592.25)(622.4958, 2514.7083)(623.50854, 2787.5332)(625.17206, 1369.67)(602.8383,…
Isoxanthohumol	Flavonoids	Flavanones	377288	1105214	1	380254	4.53463	(355.9225, 3167.9143)(357.7902, 1448.7737)(358.1553, 1694.43)(337.90512, 1053.4031)(340.1508, 271.45)(357.04358, 2336.1667)(338.8426, 8385.34)(340.43436, 1794.5758)(340.15784, 690.46497)(377.5531, 1925.1215)(379.47958, 2270.1433)(381.1382, 338.46)(382.1443, 140.89)(360.17566, 6053.3066)(361.8818, 1548.0791)(363.46768, 5643.8164)(364.1379, 2069.07)
Narirutin 4'-O-glucoside	Flavonoids	Flavanones	237716	2759841	354539	217486	5.5746	(743.224, 3589.485)(744.2228, 1126.44)(726.2197, 6256.668)(726.2091, 5444.48)(743.223, 9300.77)(744.2261, 1698.825)(725.2462, 54730.785)(726.2494, 17704.004)(727.2524, 4243.252)(765.5906, 22763.97)(766.3986, 7934.7686)(748.2048, 3479.2441)(748.21, 1247.5176)
Naringenin	Flavonoids	Flavanones	19600000	8060602	5158554	19300000	3.8129	(272.44128, 85216.945)(273.66925, 23903.0)(276.38095, 700.133)(255.7484, 15874.897)(257.76627, 10010.076)(258.80286, 8323.636)(259.06973, 8243.095)(273.22977, 101120.05)(274.26144, 20372.648)(275.07803, 1469.6632)(257.39355, 15668.265)(257.91406, 7014.662)(259.73877, 18826.887)(259.5748, 14332.785)(260.0725, 24656.36)(296.4484, 4354.2217)(298.71417, 11187.471)(299.84558, 1000.23114)(299.0732, 540…
6-Geranylnaringenin	Flavonoids	Flavanones	981688	1045420	1592307	969794	9.40906	(409.89536, 14474.471)(409.99545, 5640.4556)(410.19003, 1292.1267)(391.1938, 861.385)(414.41547, 982.472)(393.34918, 21067.28)(394.27914, 6856.0225)(395.69968, 3439.097)(396.2036, 733.51)(431.8298, 4889.516)(432.18945, 1375.9651)(433.1828, 195.07)(413.1743, 4148.94)(414.1787, 513.64124)
Nepetin	Flavonoids	Flavones	8422380	8671923	9138366	8768102	3.30929	(316.772, 14405.281)(318.7578, 6084.552)(319.40015, 4600.2183)(320.06702, 3501.6067)(299.71167, 9713.008)(300.524, 8869.849)(301.27478, 17157.092)(302.05878, 7114.874)(303.0563, 12302.48)(317.124, 125106.664)(318.06747, 21525.504)(319.06876, 8779.726)(320.0685, 342.56598)(299.77414, 1610.7435)(301.25937, 743.238)(303.0621, 3798.3499)(304.0597, 2080.7)(339.83633, 3421.6995)(340.04642, 449.11)(323.…
Apigenin 6,8-C-galactoside-C-arabinoside	Flavonoids	Flavones	40400000	43800000	9506632	1	2.00047	(566.0892, 45541.098)(566.81824, 35370.35)(566.15796, 20365.852)(546.136, 18883.096)(547.13763, 625.9733)(566.283, 1604.5219)(568.26746, 1129.1838)(547.14044, 26904.62)(548.1487, 7218.954)(549.14355, 4663.486)(550.1584, 156.31)(588.1529, 10569.749)(589.203, 10412.059)(590.6741, 11595.371)(591.6779, 8699.541)(592.4432, 2474.65)(593.15106, 501.66443)(570.46625, 6955.3325)(573.5926, 4523.1157)(574.9…
Cirsilineol	Flavonoids	Flavones	1	5087048	5220645	4983935	2.61055	(344.35678, 17180.902)(345.79425, 6447.853)(346.4277, 752.7767)(326.60513, 4689.5903)(328.30725, 1538.1445)(329.751, 1387.9565)(330.0932, 461.3)(331.0947, 877.19)(345.38153, 29479.377)(346.7704, 4656.603)(347.1092, 1182.82)(328.2592, 6505.2744)(329.03177, 1401.1989)(367.1576, 35255.793)(368.1509, 8273.363)(369.07928, 1939.324)(370.0756, 196.2)(349.18216, 24858.475)(350.2332, 5197.349)(351.50845, …
5,6-Dihydroxy-7,8,3',4'-tetramethoxyflavone	Flavonoids	Flavones	2410657	2187530	1	521384	2.9167	(374.46326, 8142.3857)(375.73065, 4380.9326)(376.8698, 3382.566)(378.30807, 4192.498)(379.1162, 33429.91)(356.08423, 7355.228)(357.08615, 1417.5688)(358.0792, 545.75)(375.74985, 4208.897)(379.51764, 8754.832)(358.19617, 3742.0713)(359.33743, 2934.233)(359.98398, 4014.111)(361.1091, 11450.744)(398.58246, 7096.165)(399.05383, 3035.356)(402.10437, 625.175)(380.24503, 21890.182)(381.80743, 510109.3)(…
Luteolin 7-O-(2-apiosyl-glucoside)	Flavonoids	Flavones	73100000	78200000	74300000	73900000	3.89107	(580.7822, 159787.77)(581.1507, 51376.586)(582.1552, 9524.901)(583.15533, 1197.5695)(563.9764, 6221.6675)(564.1258, 3550.459)(566.64746, 626.99)(582.24603, 9190.676)(584.1538, 4128.42)(587.1552, 8389.23)(564.9358, 756413.4)(564.26166, 389716.56)(565.1587, 192785.3)(566.1598, 33097.773)(603.297, 7150.4175)(604.13385, 1422.9542)(588.1269, 15791.666)(588.35645, 9813.4795)
Eupatorin	Flavonoids	Flavones	1	5087048	5220645	4983935	2.61055	(344.35678, 17180.902)(345.79425, 6447.853)(346.4277, 752.7767)(326.60513, 4689.5903)(328.30725, 1538.1445)(329.751, 1387.9565)(330.0932, 461.3)(331.0947, 877.19)(345.38153, 29479.377)(346.7704, 4656.603)(347.1092, 1182.82)(328.2592, 6505.2744)(329.03177, 1401.1989)(367.1576, 35255.793)(368.1509, 8273.363)(369.07928, 1939.324)(370.0756, 196.2)(349.18216, 24858.475)(350.2332, 5197.349)(351.50845, …
Apigenin 6-C-glucoside	Flavonoids	Flavones	4221483	7885039	8312038	7859090	5.19947	(433.8325, 1475.1406)(434.44937, 5475.4165)(436.115, 3989.6301)(416.9277, 6557.8813)(417.5214, 4230.3345)(417.77432, 4300.6333)(419.10458, 3564.29)(433.13715, 15949.119)(434.14175, 3271.1245)(435.37094, 1182.405)(417.10706, 8460.1045)(416.60333, 2430.78)(418.10828, 1233.3)(455.5585, 38436.258)(457.03793, 12228.762)(458.76624, 5070.5815)(460.1159, 869.22)(438.7842, 12304.373)(439.93628, 8004.449)(…
Tetramethylscutellarein	Flavonoids	Flavones	2118883	7987040	7974874	7661673	1.813	(342.8083, 2218.1826)(344.64178, 4125.0483)(346.11987, 3290.2024)(324.76443, 10112.44)(326.25323, 2258.489)(328.77347, 3840.58)(328.96292, 4631.923)(329.1039, 5449.86)(343.62115, 4278.9253)(346.12363, 1487.0099)(325.27048, 13488.367)(326.37476, 3755.143)(327.4928, 545.02374)(365.10373, 869004.8)(366.10672, 113896.77)(367.1039, 15449.83)(368.10358, 2314.7734)(347.26, 13184.535)(348.2585, 5220.8525)
Nobiletin	Flavonoids	Flavones	1375343	4505353	4601071	8751638	2.52218	(403.13358, 11180.051)(404.82346, 3937.3706)(405.45468, 1465.3032)(406.1443, 3508.5234)(385.14658, 1796.9312)(387.0033, 586.5344)(387.6281, 651.495)(389.1233, 150.58)(403.63885, 25745.496)(404.8863, 19150.545)(405.1403, 8848.52)(406.1372, 1303.88)(386.2796, 2229.2659)(388.25958, 1614.68)(426.52054, 9683.231)(427.3922, 3401.8997)(429.1672, 4937.318)(429.96835, 2144.62)(430.13257, 1401.39)(407.4885…
Rhoifolin	Flavonoids	Flavones	6074304	9033610	14400000	14300000	3.37506	(579.32574, 3038.397)(582.1861, 395.24)(561.19196, 7873.292)(563.7567, 3098.2122)(565.8262, 1010.91)(581.84515, 1308.9825)(582.1862, 342.98666)(562.7705, 385508.62)(564.739, 200705.97)(566.0858, 93373.25)(566.16016, 29640.621)(567.1686, 9291.896)(603.31134, 4714.3403)(604.18304, 4020.445)(604.925, 8652.676)(605.8543, 9259.805)(606.1589, 167.44)(584.0302, 3710.652)(586.7068, 1837.8566)(587.9958, 1…
Apigenin 7-O-glucoside	Flavonoids	Flavones	1702147	8719560	1747564	8751089	2.81745	(422.91943, 2937.9346)(424.0997, 3108.3835)(425.1604, 1213.1926)(402.95453, 2233.6648)(404.20892, 1013.77234)(405.7036, 849.7834)(406.64645, 352.0325)(422.4785, 4929.4834)(424.1481, 639.405)(425.15912, 2968.6602)(403.34494, 45162.75)(404.55917, 14693.783)(405.97656, 2442.2583)(406.6423, 1056.5701)(443.7672, 53231.695)(444.63928, 9003.96)(445.114, 5053.4775)(426.25955, 12634.901)(427.6276, 6102.57…
7,4'-Dihydroxyflavone	Flavonoids	Flavones	1275197	2046523	1217654	1225145	3.61388	(255.55197, 16141.788)(257.67157, 17808.592)(258.40298, 8704.654)(259.0726, 8539.666)(237.96126, 13292.743)(239.56616, 10051.249)(240.35046, 5275.8647)(240.8817, 3702.598)(255.96506, 24694.336)(257.4033, 11825.161)(259.0745, 8861.94)(238.59813, 3848.1064)(240.72447, 47025.547)(277.91797, 4210.0967)(279.052, 3200.3347)(281.3878, 5697.34)(282.0544, 6575.7)(259.51367, 7638.2847)(261.77063, 1736.2921…
Geraldone	Flavonoids	Flavones	2010419	1568592	1717174	2354720	3.64162	(285.80994, 5330.6416)(287.897, 10600.66)(288.6836, 6971.616)(289.0888, 5795.47)(266.83792, 3491.766)(269.51453, 10539.762)(270.37735, 13327.274)(271.07132, 10489.455)(286.13348, 14520.245)(287.52618, 13654.853)(290.08313, 6448.815)(268.2982, 8572.501)(269.79816, 7435.278)(270.06882, 1123.0344)(272.071, 11224.49)(308.74124, 3552.7378)(310.0676, 4528.0273)(311.18222, 2232.0923)(312.07266, 1532.279…
Apigenin 7-O-(6''-malonyl-apiosyl-glucoside)	Flavonoids	Flavones	405768	270321	355693	282796	4.85733	(651.17706, 9253.612)(652.15155, 2685.8223)(633.7066, 2261.6685)(635.13293, 2076.453)(637.14, 2228.18)(652.3016, 14467.406)(653.37415, 3906.236)(654.8186, 1067.54)(655.82227, 779.11334)(656.8218, 2501.2)(657.1531, 3317.34)(634.98737, 1543.2986)(637.4268, 3117.4214)(639.1454, 1640.4451)(676.6446, 1658.276)(678.73175, 4258.9487)(679.15234, 16378.237)(658.8668, 5046.9004)(659.3112, 3926.7227)(659.13…
6-Hydroxyluteolin 7-O-rhamnoside	Flavonoids	Flavones	30200000	30600000	31000000	30600000	6.43787	(449.1055, 21620.137)(450.10895, 3539.5383)(451.11157, 208.828)(430.0983, 2683.7327)(452.58826, 428845.34)(450.10995, 256480.56)(451.11185, 54687.03)(452.11417, 7812.1904)(434.25092, 8627.908)(435.18, 1632.2728)(435.76468, 7525.053)(437.10254, 23752.988)(471.9456, 20112.459)(473.66248, 11327.367)(473.32086, 3739.7646)(453.08206, 43363.508)(454.08487, 9721.876)(455.08557, 754.125)
Luteolin 7-O-glucuronide	Flavonoids	Flavones	1027855	1078208	1061023	634661	3.31703	(462.27484, 12988.618)(463.33032, 3528.035)(465.34238, 8128.205)(466.96503, 2404.6775)(468.0849, 736.65)(444.58926, 3336.05)(445.62622, 1278.1469)(464.4499, 6304.4346)(466.0894, 2347.3198)(469.0986, 2001.26)(446.71878, 8168.639)(446.64276, 3458.0842)(447.0726, 443.69003)(488.999, 41790.035)(489.03824, 19326.135)(490.69263, 27975.12)(469.10837, 11742.694)(471.04968, 1159.1921)
Rhoifolin 4'-O-glucoside	Flavonoids	Flavones	108679	115357	128332	131416	13.2875	(741.13666, 100586.48)(742.2027, 63516.234)(743.2045, 17291.818)(744.20636, 3026.58)(722.2043, 1227.8712)(741.4872, 9053.518)(742.4906, 2247.1956)(725.11145, 4959.578)(728.01636, 1687.832)(764.66016, 4286.453)(764.6181, 1306.9438)(767.6491, 2210.0857)(767.45984, 3498.8826)(768.74, 6694.2676)(769.2403, 4606.0303)(745.38135, 5412.314)(746.43176, 1771.48)
Apigenin 7-O-glucuronide	Flavonoids	Flavones	448507	484281	964717	723341	3.63595	(446.73703, 3222.7412)(449.09827, 3803.6338)(451.59335, 273.89502)(429.3523, 3352.8723)(431.75528, 2499.8467)(432.58215, 2446.585)(433.0889, 7309.24)(447.64493, 3369.6)(448.6728, 782.6442)(450.0942, 522.0)(430.4845, 4869.1084)(431.3104, 2538.0745)(433.0919, 8254.95)(434.0861, 852.16)(469.2558, 39931.0)(470.16663, 8763.898)(471.0921, 148.78)(452.99893, 1157.8771)(454.89178, 1476.6438)
Chrysoeriol 7-O-apiosyl-glucoside	Flavonoids	Flavones	857761	8247332	975620	1	6.08493	(595.87537, 9256.493)(596.1975, 3397.603)(597.1682, 965.2067)(577.92316, 4209.6597)(582.1492, 598.05005)(595.1552, 14886.803)(596.1643, 3793.0403)(578.8152, 548297.06)(579.93835, 185273.77)(581.1524, 47660.156)(582.15497, 7198.2407)(583.1553, 632.885)(618.149, 3987.5352)(618.1512, 1801.762)(599.2534, 6469.677)(600.35516, 1926.5259)(603.1443, 3722.4402)(604.49255, 1474.4535)(605.1671, 1785.3601)
Gardenin B	Flavonoids	Flavones	640377	606039	563368	6482872	3.24148	(359.87296, 7030.45)(361.34958, 10723.806)(361.1223, 285.51)(340.92535, 4456.7314)(342.355, 2578.5137)(344.10687, 9020.43)(360.94327, 17506.096)(361.1239, 28970.635)(362.1257, 4441.2354)(342.77023, 2747.0261)(343.48102, 7139.6816)(345.28445, 11288.095)(346.10687, 28881.682)(384.0116, 8185.118)(385.10187, 6076.486)(386.09967, 7226.6)(364.5055, 11178.799)(365.72992, 16943.01)(368.09772, 5825.4253)
Luteolin 7-O-malonyl-glucoside	Flavonoids	Flavones	2901865	1042220	3015971	3001878	15.6654	(535.2079, 13660.525)(537.11676, 4464.822)(538.2911, 2971.25)(539.12585, 2023.3619)(516.46857, 4981.359)(517.7, 1548.8)(519.60046, 1572.5049)(522.1069, 325.55)(540.26294, 6425.011)(536.6212, 3145.565)(538.1274, 2927.09)(539.1242, 2620.34)(520.20935, 24369.8)(521.3119, 8639.336)(522.68445, 29958.434)(522.6066, 802.235)(523.10095, 681.48)(558.68353, 5588.8755)(558.36127, 2038.3293)(559.08984, 419.1…
Luteolin 7-O-rutinoside	Flavonoids	Flavones	857761	8247332	975620	1	6.08493	(595.87537, 9256.493)(596.1975, 3397.603)(597.1682, 965.2067)(577.92316, 4209.6597)(582.1492, 598.05005)(595.1552, 14886.803)(596.1643, 3793.0403)(578.8152, 548297.06)(579.93835, 185273.77)(581.1524, 47660.156)(582.15497, 7198.2407)(583.1553, 632.885)(618.149, 3987.5352)(618.1512, 1801.762)(599.2534, 6469.677)(600.35516, 1926.5259)(603.1443, 3722.4402)(604.49255, 1474.4535)(605.1671, 1785.3601)
Chrysin	Flavonoids	Flavones	1275197	2046523	1217654	1225145	3.61388	(255.55197, 16141.788)(257.67157, 17808.592)(258.40298, 8704.654)(259.0726, 8539.666)(237.96126, 13292.743)(239.56616, 10051.249)(240.35046, 5275.8647)(240.8817, 3702.598)(255.96506, 24694.336)(257.4033, 11825.161)(259.0745, 8861.94)(238.59813, 3848.1064)(240.72447, 47025.547)(277.91797, 4210.0967)(279.052, 3200.3347)(281.3878, 5697.34)(282.0544, 6575.7)(259.51367, 7638.2847)(261.77063, 1736.2921…
Pebrellin	Flavonoids	Flavones	1	5087048	5220645	4983935	2.61055	(344.35678, 17180.902)(345.79425, 6447.853)(346.4277, 752.7767)(326.60513, 4689.5903)(328.30725, 1538.1445)(329.751, 1387.9565)(330.0932, 461.3)(331.0947, 877.19)(345.38153, 29479.377)(346.7704, 4656.603)(347.1092, 1182.82)(328.2592, 6505.2744)(329.03177, 1401.1989)(367.1576, 35255.793)(368.1509, 8273.363)(369.07928, 1939.324)(370.0756, 196.2)(349.18216, 24858.475)(350.2332, 5197.349)(351.50845, …
Neodiosmin	Flavonoids	Flavones	1	445839	616158	584908	6.87037	(608.88617, 4722.31)(610.1935, 4576.164)(610.1983, 191.73)(591.4394, 2662.9521)(592.4442, 2990.1257)(593.156, 555.0733)(610.3527, 46207.156)(611.7809, 48407.773)(612.46466, 48106.094)(613.1787, 21868.197)(614.17737, 7936.1265)(595.8811, 6963.0547)(597.1773, 5057.167)(632.36835, 4836.866)(633.36835, 3968.5898)(635.1608, 8224.08)(636.1638, 1019.95)(614.0728, 4836.5063)(615.2274, 4258.817)(617.28534…
7,3',4'-Trihydroxyflavone	Flavonoids	Flavones	18700000	2391109	2558507	18200000	3.68665	(270.7048, 7834.195)(272.15683, 11218.711)(275.06232, 24194.342)(252.26492, 5530.6177)(253.69295, 9412.122)(256.05243, 6503.964)(257.0612, 42823.746)(271.50443, 132446.39)(272.80453, 32729.445)(274.06793, 7511.4443)(276.0659, 443.17)(255.44743, 14600.483)(257.0854, 19819.096)(257.47067, 25889.217)(257.86456, 14484.307)(258.0654, 1185.04)(295.27722, 4367.2485)(297.30664, 1107.8717)(298.04794, 609.…
Hispidulin	Flavonoids	Flavones	1	6644434	7378796	7176740	4.18384	(300.89474, 2935.0054)(302.5443, 6759.215)(304.07483, 9329.068)(282.6544, 5091.771)(284.82446, 1837.0488)(302.6387, 84157.14)(303.7225, 51539.67)(304.64917, 44657.094)(305.8496, 20616.143)(306.0788, 12556.48)(284.66013, 3054.171)(285.0642, 1457.6122)(288.0729, 4271.82)(323.58502, 4113.052)(325.13568, 1306.7292)(326.81345, 1541.5175)(327.57056, 1247.685)(307.61047, 43389.17)(308.9681, 9462.277)(30…
Apigenin 7-O-diglucuronide	Flavonoids	Flavones	490403	597300	1	564507	4.66115	(622.4574, 3648.4744)(624.266, 564.9857)(625.33545, 285.47202)(604.19147, 1731.3252)(606.1173, 5976.3003)(607.78754, 4932.757)(609.4558, 12690.57)(610.1255, 5035.47)(626.1981, 1637.4937)(626.9752, 3300.6729)(627.90533, 2409.3506)(628.88684, 1495.9375)(605.11346, 26261.057)(606.1176, 10719.005)(607.116, 2624.1426)(647.2227, 6720.818)(648.1953, 2817.9465)(649.17303, 13568.697)(650.1583, 4778.0146)(…
Isorhoifolin	Flavonoids	Flavones	6074304	9033610	14400000	14300000	3.37506	(579.32574, 3038.397)(582.1861, 395.24)(561.19196, 7873.292)(563.7567, 3098.2122)(565.8262, 1010.91)(581.84515, 1308.9825)(582.1862, 342.98666)(562.7705, 385508.62)(564.739, 200705.97)(566.0858, 93373.25)(566.16016, 29640.621)(567.1686, 9291.896)(603.31134, 4714.3403)(604.18304, 4020.445)(604.925, 8652.676)(605.8543, 9259.805)(606.1589, 167.44)(584.0302, 3710.652)(586.7068, 1837.8566)(587.9958, 1…
Apigenin	Flavonoids	Flavones	18700000	2391109	2558507	18200000	3.4978	(270.7322, 7883.756)(272.0181, 5443.192)(275.0624, 24688.389)(252.2762, 5924.1587)(253.5887, 8677.22)(256.05154, 6540.3076)(257.0614, 45477.57)(271.5113, 150732.44)(272.71494, 36819.164)(274.06793, 7511.4443)(276.0659, 443.17)(255.22203, 13935.294)(256.91547, 20744.154)(257.39468, 28536.94)(257.84296, 14812.382)(258.0654, 1185.04)(295.18134, 5198.28)(297.30743, 805.28876)(298.0489, 255.52)(277.17…
Chrysoeriol 7-O-(6''-malonyl-glucoside)	Flavonoids	Flavones	891153	347121	1379572	396764	2.93625	(549.44556, 3068.379)(550.5808, 1850.9159)(551.16876, 4281.7515)(552.18726, 5789.121)(553.1253, 2720.3076)(554.1312, 2225.715)(531.5858, 1411.7643)(534.71484, 13848.02)(535.693, 12495.461)(535.9204, 7856.522)(536.119, 3396.8)(550.3642, 3224.6975)(552.5988, 2658.3218)(553.35596, 688.2288)(555.1434, 4978.697)(533.0763, 6470.8228)(534.6445, 5017.206)(535.95764, 4605.554)(536.40045, 2554.983)(536.908…
Chrysoeriol 7-O-(6''-malonyl-apiosyl-glucoside)	Flavonoids	Flavones	849809	7074585	679189	1420636	4.02107	(680.4177, 4566.412)(682.53156, 4137.7583)(683.1725, 112375.14)(684.1753, 45224.695)(685.1682, 13340.44)(686.1804, 10711.32)(662.3664, 4259.7974)(663.94586, 1220.516)(681.98065, 2944.915)(682.18854, 281.82333)(663.3668, 6367.3555)(664.603, 3395.0225)(667.1714, 2656.8901)(668.1746, 199.10501)(669.1872, 12.8)(707.0709, 1837.0507)(707.4192, 1898.12)(709.16534, 4449.42)(686.75916, 15092.748)(687.7523…
Luteolin 7-O-glucoside	Flavonoids	Flavones	30200000	30600000	31000000	30600000	6.43787	(449.1055, 21620.137)(450.10895, 3539.5383)(451.11157, 208.828)(430.0983, 2683.7327)(452.58826, 428845.34)(450.10995, 256480.56)(451.11185, 54687.03)(452.11417, 7812.1904)(434.25092, 8627.908)(435.18, 1632.2728)(435.76468, 7525.053)(437.10254, 23752.988)(471.9456, 20112.459)(473.66248, 11327.367)(473.32086, 3739.7646)(453.08206, 43363.508)(454.08487, 9721.876)(455.08557, 754.125)
Sinensetin	Flavonoids	Flavones	4916270	4472968	4286516	4708586	4.611	(374.5274, 2261.356)(355.45422, 17629.03)(355.11914, 3828.09)(373.72736, 36442.06)(374.12802, 8801.109)(375.139, 1316.12)(359.46988, 1475.8566)(396.10876, 905.26636)(398.3689, 7103.04)(400.12415, 1176.44)(378.05072, 2835.4697)(380.18036, 8643.48)(381.4423, 5803.826)
Diosmin	Flavonoids	Flavones	1	445839	616158	584908	6.87037	(608.88617, 4722.31)(610.1935, 4576.164)(610.1983, 191.73)(591.4394, 2662.9521)(592.4442, 2990.1257)(593.156, 555.0733)(610.3527, 46207.156)(611.7809, 48407.773)(612.46466, 48106.094)(613.1787, 21868.197)(614.17737, 7936.1265)(595.8811, 6963.0547)(597.1773, 5057.167)(632.36835, 4836.866)(633.36835, 3968.5898)(635.1608, 8224.08)(636.1638, 1019.95)(614.0728, 4836.5063)(615.2274, 4258.817)(617.28534…
Luteolin 7-O-(2-apiosyl-6-malonyl)-glucoside	Flavonoids	Flavones	251616	298983	303350	1004933	3.9561	(667.7832, 773.36676)(668.9692, 1268.5201)(671.14185, 629.99664)(648.3306, 3914.927)(650.79785, 3646.8965)(652.1333, 11060.486)(652.13086, 6691.2246)(653.1337, 287.88)(667.86633, 2778.4392)(669.2699, 1365.4834)(671.1587, 5816.4604)(672.156, 344.59)(673.1531, 1006.99)(651.57227, 5011.645)(650.9947, 2111.2568)(651.15247, 782.32)(694.606, 2838.4607)(694.85956, 4486.286)(695.1445, 9955.008)(674.78766…
Jaceosidin	Flavonoids	Flavones	7138023	7549415	8324538	7560693	3.48458	(330.54263, 17929.713)(332.2065, 7881.909)(333.2834, 5114.879)(334.7518, 11814.05)(335.08466, 17657.32)(312.35324, 4061.1985)(313.5562, 2253.735)(331.86325, 7424.187)(333.15775, 8040.836)(334.19806, 8014.616)(335.2032, 34739.996)(336.091, 6621.7153)(314.1456, 7239.3643)(316.0344, 3704.626)(317.7532, 5900.5586)(318.08908, 13757.594)(355.22986, 2196.1436)(355.9206, 1841.5576)(356.82755, 3700.3074)(…
Chrysoeriol 7-O-glucoside	Flavonoids	Flavones	28700000	27600000	28000000	27300000	3.77245	(463.58923, 873.6742)(465.33667, 1384.078)(465.9886, 2134.8926)(466.25327, 2420.9014)(467.12857, 5935.6636)(468.12656, 1330.3301)(444.93356, 7243.0425)(446.62622, 75606.53)(448.40277, 29254.205)(449.668, 6936.2124)(450.1285, 13947.87)(463.98114, 628109.44)(464.70822, 169026.75)(465.42462, 48807.89)(469.1302, 14914.27)(445.90204, 6854.6387)(447.4729, 31357.855)(447.1022, 685.5867)(485.82138, 26311…
Apigenin 7-O-apiosyl-glucoside	Flavonoids	Flavones	40400000	43800000	9506632	1	2.00047	(566.0892, 45535.71)(566.81824, 35370.35)(566.15796, 20365.852)(546.136, 18752.768)(547.13763, 625.9733)(566.283, 1565.7347)(568.26746, 1096.0248)(547.14044, 26925.945)(548.1487, 7221.589)(549.14355, 4663.486)(550.1584, 156.31)(588.15283, 10566.494)(589.203, 10402.243)(590.6741, 11595.371)(591.6779, 8699.541)(592.4432, 2474.65)(593.15106, 501.66443)(570.46625, 6975.142)(573.5926, 4523.1157)(574.9…
Luteolin 7-O-diglucuronide	Flavonoids	Flavones	146576	381104	172187	158118	4.11053	(639.6565, 1872.061)(641.2786, 669.39575)(643.1277, 5486.187)(620.4066, 4094.719)(622.3307, 1226.3636)(641.2826, 2439.316)(642.7974, 4942.92)(644.13434, 1194.3737)(621.3088, 16004.626)(622.33295, 5426.978)(623.3138, 804.8736)(624.1369, 196.44)(663.1255, 13785.8)(664.1684, 5117.802)(665.12756, 8953.414)(666.1136, 3693.4607)(667.1146, 734.5619)(647.7001, 4884.626)(648.7947, 6548.2305)(648.70605, 88…
Scutellarein	Flavonoids	Flavones	59500000	59900000	65000000	64300000	5.50315	(286.7593, 23717.31)(288.13998, 4248.494)(289.04776, 5444.496)(270.0433, 959.07)(271.043, 2629.99)(273.0521, 9312.92)(287.0543, 346356.9)(288.0573, 52514.633)(289.05847, 36578.86)(290.06226, 3315.0073)(272.1516, 1847.8147)(272.77, 2328.2585)(274.05203, 2898.61)(310.68826, 3377.0764)(311.4738, 1130.2671)(314.0548, 251.3)(292.39017, 1225.8872)
6-Hydroxyluteolin	Flavonoids	Flavones	603603	14400000	14800000	1505632	2.14363	(303.20203, 19504.934)(304.85294, 18123.48)(305.057, 7567.58)(284.2064, 33577.67)(285.05756, 12852.94)(303.22424, 14929.064)(304.05695, 4649.798)(285.40417, 6498.034)(287.04272, 2810.305)(325.60873, 1243.8374)(327.53714, 762.435)(330.0485, 9156.3)(310.6874, 2500.5632)(310.1586, 1119.4349)(312.0414, 1794.7601)
Baicalein	Flavonoids	Flavones	18700000	2391109	2558507	18200000	3.68702	(270.7048, 7834.195)(272.15683, 11218.711)(275.06232, 24194.342)(252.26492, 5530.6177)(253.69295, 9412.122)(256.05243, 6503.964)(257.0612, 42823.746)(271.50443, 132446.39)(272.80453, 32729.445)(274.06793, 7511.4443)(276.0659, 443.17)(255.44743, 14600.483)(257.0854, 19819.096)(257.47067, 25889.217)(257.86456, 14484.307)(258.0654, 1185.04)(295.27722, 4367.2485)(297.30664, 1107.8717)(298.04794, 609.…
Apigenin 6,8-di-C-glucoside	Flavonoids	Flavones	857761	8247332	975620	1	6.08493	(595.87537, 9256.493)(596.1975, 3397.603)(597.1682, 965.2067)(577.92316, 4209.6597)(582.1492, 598.05005)(595.1552, 14886.803)(596.1643, 3793.0403)(578.8152, 548297.06)(579.93835, 185273.77)(581.1524, 47660.156)(582.15497, 7198.2407)(583.1553, 632.885)(618.149, 3987.5352)(618.1512, 1801.762)(599.2534, 6469.677)(600.35516, 1926.5259)(603.1443, 3722.4402)(604.49255, 1474.4535)(605.1671, 1785.3601)
Luteolin 6-C-glucoside	Flavonoids	Flavones	30200000	30600000	31000000	30600000	6.43787	(449.1055, 21620.137)(450.10895, 3539.5383)(451.11157, 208.828)(430.0983, 2683.7327)(452.58826, 428845.34)(450.10995, 256480.56)(451.11185, 54687.03)(452.11417, 7812.1904)(434.25092, 8627.908)(435.18, 1632.2728)(435.76468, 7525.053)(437.10254, 23752.988)(471.9456, 20112.459)(473.66248, 11327.367)(473.32086, 3739.7646)(453.08206, 43363.508)(454.08487, 9721.876)(455.08557, 754.125)
Tangeretin	Flavonoids	Flavones	4916270	4472968	4286516	4708586	3.93057	(373.69174, 8475.751)(374.529, 2324.954)(374.1291, 386.69)(354.68073, 46899.668)(355.2202, 16021.917)(356.10275, 4852.1514)(357.11542, 527.23206)(373.88055, 21196.553)(374.44464, 4816.197)(375.6405, 789.775)(357.51077, 795.6031)(358.52487, 350.97598)(359.1315, 643.01)(397.5254, 1351.7632)(399.0388, 3057.2766)(399.8198, 1574.202)(377.5289, 6539.3174)(379.57175, 6671.8096)(381.20593, 5306.284)
6''-O-Acetylgenistin	Flavonoids	Isoflavonoids	5357999	5327139	5353522	4711020	5.91803	(474.19385, 2982.2512)(475.86807, 1364.63)(479.1346, 5877.35)(456.34296, 2265.4587)(459.122, 459.87)(461.1175, 2265.42)(462.115, 138.7)(475.11484, 18958.695)(476.11902, 5223.755)(477.12323, 146.055)(457.18268, 25697.395)(458.18674, 5631.557)(459.20447, 665.1881)(461.1214, 4725.84)(462.62585, 885.08997)(463.1182, 2913.41)(497.19247, 21396.326)(498.24203, 6548.374)(499.10608, 3940.9033)(500.1233, 1…
6''-O-Malonylglycitin	Flavonoids	Isoflavonoids	1374136	1294886	1365320	1	3.73803	(534.45386, 11121.523)(535.78546, 4368.4165)(535.27765, 9647.018)(536.134, 2589.155)(517.6483, 1026.2981)(534.8658, 4040.4963)(535.88715, 2586.2312)(537.1422, 328.85748)(515.7458, 3921.4397)(517.34393, 3331.5515)(519.7908, 7459.6133)(520.37225, 25303.13)(521.122, 24988.766)(558.01184, 3357.4182)(559.73553, 6784.736)(560.2239, 19359.986)(560.52783, 7824.0303)(561.13934, 18019.953)(537.2991, 104132…
Genistin	Flavonoids	Isoflavonoids	4221483	7885039	8312038	7859090	5.19947	(433.8325, 1475.1406)(434.44937, 5475.4165)(436.115, 3989.6301)(416.9277, 6557.8813)(417.5214, 4230.3345)(417.77432, 4300.6333)(419.10458, 3564.29)(433.13715, 15949.119)(434.14175, 3271.1245)(435.37094, 1182.405)(417.10706, 8460.1045)(416.60333, 2430.78)(418.10828, 1233.3)(455.5585, 38436.258)(457.03793, 12228.762)(458.76624, 5070.5815)(460.1159, 869.22)(438.7842, 12304.373)(439.93628, 8004.449)(…
Formononetin	Flavonoids	Isoflavonoids	2730137	2761726	2626684	2807547	3.21065	(269.1936, 5741.982)(270.86368, 5949.7007)(271.45276, 9468.8545)(252.06787, 4637.279)(252.37508, 3988.897)(253.56938, 2458.2712)(254.67725, 3463.888)(271.45645, 4398.693)(272.2842, 2713.144)(251.13676, 10252.936)(252.07085, 1709.5637)(253.06729, 498.09)(292.25864, 52865.344)(293.6085, 18662.012)(295.4094, 12906.383)(273.44583, 25621.771)(274.97928, 6294.143)(276.81778, 12935.503)
6''-O-Acetylglycitin	Flavonoids	Isoflavonoids	1408657	1329437	1924326	2183860	4.32293	(490.539, 11486.495)(493.77762, 2443.611)(493.1408, 844.22)(472.75735, 53829.703)(472.3717, 10890.994)(492.81696, 20057.584)(493.81204, 3847.4211)(493.15372, 2271.6743)(472.74677, 47119.305)(473.43115, 13417.443)(473.11694, 3248.946)(474.10992, 286.35)(514.71985, 4756.0806)(514.9781, 1772.28)(514.1186, 4861.33)(515.1167, 9739.42)(516.1455, 1249.68)(517.1328, 151.11)(494.11072, 2560.65)(497.1155, …
Glycitein	Flavonoids	Isoflavonoids	2010419	1568592	1717174	2354720	3.64162	(285.80994, 5330.6416)(287.897, 10600.66)(288.6836, 6971.616)(289.0888, 5795.47)(266.83792, 3491.766)(269.51453, 10539.762)(270.37735, 13327.274)(271.07132, 10489.455)(286.13348, 14520.245)(287.52618, 13654.853)(290.08313, 6448.815)(268.2982, 8572.501)(269.79816, 7435.278)(270.06882, 1123.0344)(272.071, 11224.49)(308.74124, 3552.7378)(310.0676, 4528.0273)(311.18222, 2232.0923)(312.07266, 1532.279…
6''-O-Malonylgenistin	Flavonoids	Isoflavonoids	2116660	866953	1532239	1443555	9.32814	(518.172, 14036.928)(519.1757, 3116.9556)(503.477, 4202.011)(504.1039, 1247.2499)(505.09836, 380.3667)(501.22708, 2727.4724)(502.94946, 6881.0117)(504.36624, 1863.0525)(505.61548, 35095.176)(506.45248, 39329.996)(507.10913, 104580.63)(542.55676, 1622.1459)(547.12085, 1736.9941)(525.29, 2960.6284)(524.09033, 3441.9)(525.0887, 728.9067)(526.1011, 66.08)
Biochanin A	Flavonoids	Isoflavonoids	2010419	1568592	1717174	2354720	3.64162	(285.80994, 5330.6416)(287.897, 10600.66)(288.6836, 6971.616)(289.0888, 5795.47)(266.83792, 3491.766)(269.51453, 10539.762)(270.37735, 13327.274)(271.07132, 10489.455)(286.13348, 14520.245)(287.52618, 13654.853)(290.08313, 6448.815)(268.2982, 8572.501)(269.79816, 7435.278)(270.06882, 1123.0344)(272.071, 11224.49)(308.74124, 3552.7378)(310.0676, 4528.0273)(311.18222, 2232.0923)(312.07266, 1532.279…
Daidzein	Flavonoids	Isoflavonoids	1275197	2046523	1217654	1225145	3.61388	(255.55197, 16141.788)(257.67157, 17808.592)(258.40298, 8704.654)(259.0726, 8539.666)(237.96126, 13292.743)(239.56616, 10051.249)(240.35046, 5275.8647)(240.8817, 3702.598)(255.96506, 24694.336)(257.4033, 11825.161)(259.0745, 8861.94)(238.59813, 3848.1064)(240.72447, 47025.547)(277.91797, 4210.0967)(279.052, 3200.3347)(281.3878, 5697.34)(282.0544, 6575.7)(259.51367, 7638.2847)(261.77063, 1736.2921…
Daidzin	Flavonoids	Isoflavonoids	2795849	1188941	1092160	2188160	4.18167	(416.753, 6016.682)(418.45456, 3628.535)(419.79056, 525.9533)(398.60223, 3881.343)(417.21234, 22113.299)(418.18097, 4325.31)(419.23557, 709.2412)(399.14413, 8119.168)(400.55475, 4567.6763)(401.11624, 6566.42)(402.1123, 687.80005)(440.7944, 1676.0627)(441.42053, 3609.457)(443.61615, 46116.586)(444.1231, 13531.965)(422.80975, 4976.828)(424.09958, 5064.43)(425.10388, 7099.6733)(425.76636, 6216.6733)
6''-O-Malonyldaidzin	Flavonoids	Isoflavonoids	3830548	3574372	3696083	3849845	6.85577	(504.11978, 2373.1758)(505.24283, 1574.9451)(506.1301, 2931.33)(485.01, 4258.444)(486.89267, 4755.7173)(487.9717, 1839.1495)(489.77893, 2652.3525)(490.10815, 1004.97)(503.66864, 9228.854)(504.13016, 3713.5542)(505.14456, 553.6125)(485.3582, 19807.953)(486.39, 7465.308)(487.6087, 3099.614)(489.12347, 4767.66)(490.11215, 1747.794)(528.2828, 4732.532)(526.36615, 5730.1826)(528.1186, 996.83)(531.1031…
6''-O-Acetyldaidzin	Flavonoids	Isoflavonoids	1206563	1494785	1493786	1383950	4.96627	(458.90735, 9194.421)(459.744, 5334.3936)(443.14868, 1274.3982)(442.78873, 4563.0234)(443.1246, 465.36)(459.681, 9157.754)(460.52847, 1590.7743)(463.1431, 3824.13)(442.26547, 24810.184)(443.3446, 41411.62)(444.25092, 6898.1895)(446.30612, 1401.165)(446.64423, 1320.1599)(447.1469, 437.68)(481.70538, 6149.103)(482.40335, 1293.5684)(483.09314, 510.53497)(466.0772, 8202.874)(466.75974, 16838.617)(468…
Genistein	Flavonoids	Isoflavonoids	18700000	2391109	2558507	18200000	3.68702	(270.7048, 7834.195)(272.15683, 11218.711)(275.06232, 24194.342)(252.26492, 5530.6177)(253.69295, 9412.122)(256.05243, 6503.964)(257.0612, 42823.746)(271.50443, 132446.39)(272.80453, 32729.445)(274.06793, 7511.4443)(276.0659, 443.17)(255.44743, 14600.483)(257.0854, 19819.096)(257.47067, 25889.217)(257.86456, 14484.307)(258.0654, 1185.04)(295.27722, 4367.2485)(297.30664, 1107.8717)(298.04794, 609.…
Glycitin	Flavonoids	Isoflavonoids	2326535	2024731	2049309	607241	16.3651	(446.89645, 7565.725)(448.55078, 1296.8331)(449.8869, 2620.9102)(428.19836, 9518.857)(429.11365, 543.21)(447.67938, 6175.476)(449.88452, 2535.0725)(431.67892, 6798.6943)(433.37558, 3672.2156)(432.6233, 1599.93)(469.11053, 16686.842)(470.11032, 4694.132)(471.12134, 876.82)(452.60986, 4348.952)(454.04453, 3785.786)(455.99152, 3421.17)(457.1265, 5223.567)
Luteolin	Flavonoids	Flavones	59500000	59900000	65000000	64300000	5.50315	(286.7593, 23717.31)(288.13998, 4248.494)(289.04776, 5444.496)(270.0433, 959.07)(271.043, 2629.99)(273.0521, 9312.92)(287.0543, 346356.9)(288.0573, 52514.633)(289.05847, 36578.86)(290.06226, 3315.0073)(272.1516, 1847.8147)(272.77, 2328.2585)(274.05203, 2898.61)(310.68826, 3377.0764)(311.4738, 1130.2671)(314.0548, 251.3)(292.39017, 1225.8872)
Cirsimaritin	Flavonoids	Flavones	3124165	2991798	6687515	4037714	3.03367	(314.81174, 6964.093)(317.28735, 7302.492)(318.089, 12948.832)(319.0881, 13242.12)(296.5129, 33416.48)(297.60394, 8813.296)(298.9875, 20262.498)(299.46954, 15774.049)(316.1932, 13565.108)(318.0927, 12367.548)(320.0998, 6967.0767)(297.9156, 8502.976)(301.08743, 7800.4297)(301.83636, 8745.555)(302.0908, 2711.09)(337.59656, 14561.965)(338.8974, 3560.105)(340.57568, 1236.355)(341.40723, 7149.5464)(34…
Phloridzin	Flavonoids	Dihydrochalcones	1612182	1687518	1642965	1527839	3.3095	(436.31104, 11913.124)(438.44693, 2647.7063)(438.63885, 2507.195)(418.34055, 3841.4966)(419.12256, 1971.4458)(440.3316, 26515.428)(440.70605, 4199.538)(441.15866, 2355.5261)(421.66837, 2174.189)(423.72495, 2641.3513)(424.15485, 3845.725)(459.73816, 6665.985)(461.82574, 2914.5046)(463.63754, 2411.025)(464.1342, 255.39)(442.6303, 15820.5205)(443.16928, 53727.92)(444.18503, 9739.001)(445.97455, 2914…
Phloretin	Flavonoids	Dihydrochalcones	6019097	4486209	5306853	5157100	4.29485	(274.2398, 13144.754)(275.48773, 1986.152)(257.13257, 22349.818)(258.83716, 10598.618)(259.81558, 10675.412)(276.6326, 44518.574)(277.28857, 12801.827)(277.09573, 6392.0664)(259.33542, 62880.34)(260.6961, 12627.157)(262.0965, 4938.75)(297.33536, 6144.7534)(298.42322, 7661.5684)(301.08524, 2828.5632)(279.06506, 21954.473)(280.07132, 2205.8943)
3-Hydroxyphloretin 2'-O-xylosyl-glucoside	Flavonoids	Dihydrochalcones	1039927	1037505	1819863	1532220	2.93833	(566.9726, 32849.074)(568.0729, 8105.7046)(569.1694, 2922.1926)(591.1932, 1898.77)(567.2821, 14125.356)(568.28485, 3438.3386)(569.37616, 506.188)(573.182, 1994.31)(609.91974, 2298.7314)(609.156, 2116.76)(612.1742, 1940.625)(613.1764, 5506.03)(590.9986, 7413.581)(591.74695, 3413.4082)
Phloretin 2'-O-xylosyl-glucoside	Flavonoids	Dihydrochalcones	3678861	1	3867606	8180907	7.22027	(568.7596, 8893.425)(569.99664, 2684.6958)(571.19855, 1748.9532)(551.0749, 2405.862)(551.14764, 4752.9243)(552.1576, 79.28)(569.1835, 13137.571)(570.1869, 2750.2122)(571.19415, 647.0672)(551.40533, 1373.5762)(553.1747, 491.73)(591.5631, 1628.5985)(597.1731, 665.18)(575.1508, 9879.257)(574.14777, 9487.003)
3-Hydroxyphloretin 2'-O-glucoside	Flavonoids	Dihydrochalcones	1275943	850148	1347011	1355521	4.32027	(452.6293, 3164.6016)(454.13974, 2126.9001)(457.13882, 51441.5)(458.1429, 11506.37)(435.056, 32450.12)(436.22388, 7513.961)(437.13437, 1426.3593)(439.1225, 938.94226)(453.2782, 725870.6)(454.28137, 161105.2)(455.1424, 38039.17)(456.14462, 4786.948)(436.2766, 13066.466)(437.63876, 3276.3977)(438.135, 799.345)(475.23547, 361237.2)(476.27765, 86467.84)(477.11246, 871.26337)(459.7864, 4307.3945)
Dihydroquercetin 3-O-rhamnoside	Flavonoids	Dihydroflavonols	1943715	1807081	6456008	1411106	4.36965	(451.38803, 19544.506)(453.27847, 7040.83)(452.61108, 3858.92)(433.27682, 22375.611)(434.1126, 7424.472)(435.10934, 9629.067)(436.1102, 1335.28)(451.59558, 11207.16)(452.38275, 3042.799)(453.121, 4987.97)(433.66888, 15874.855)(434.89307, 7542.175)(436.62466, 5134.68)(438.3488, 14562.058)(439.13608, 17951.834)(473.1831, 8994.504)(474.20395, 3696.2517)(476.10617, 13571.388)(456.34305, 18306.52)(457…
Dihydroquercetin	Flavonoids	Dihydroflavonols	60300000	60800000	65100000	64200000	4.94828	(304.77512, 16670.178)(306.06674, 3426.68)(307.19678, 269.475)(286.575, 7537.677)(288.05734, 827.1291)(290.3844, 1613.5544)(291.05273, 342.1433)(305.16177, 39168.73)(306.09415, 6785.3765)(307.15384, 1121.7384)(308.0686, 247.2)(287.0544, 310974.6)(288.05756, 52631.227)(289.05423, 20196.848)(290.06024, 2981.8477)(329.05585, 736.175)(329.45575, 299.48798)(331.06244, 8125.4)(310.46393, 3193.8813)(311…
Dihydromyricetin 3-O-rhamnoside	Flavonoids	Dihydroflavonols	34600000	35700000	35300000	35300000	9.15142	(467.6275, 38799.68)(468.91794, 13273.585)(468.24176, 4186.9956)(470.1262, 4303.38)(449.0093, 17459.914)(450.10886, 3467.3247)(451.11157, 209.978)(468.2833, 7419.0474)(469.37042, 711.29755)(449.5729, 499416.38)(450.61136, 124560.21)(452.19614, 53534.28)(452.4473, 15963.375)(490.1475, 7717.2036)(492.743, 5148.5625)(492.10275, 1180.6499)(494.10516, 117.72)(471.34253, 91835.15)(472.20297, 28281.266)…
Butein	Flavonoids	Chalcones	19600000	8060602	5158554	19300000	3.8129	(272.44128, 85216.945)(273.66925, 23903.0)(276.38095, 700.133)(255.7484, 15874.897)(257.76627, 10010.076)(258.80286, 8323.636)(259.06973, 8243.095)(273.22977, 101120.05)(274.26144, 20372.648)(275.07803, 1469.6632)(257.39355, 15668.265)(257.91406, 7014.662)(259.73877, 18826.887)(259.5748, 14332.785)(260.0725, 24656.36)(296.4484, 4354.2217)(298.71417, 11187.471)(299.84558, 1000.23114)(299.0732, 540…
Xanthohumol	Flavonoids	Chalcones	377288	1105214	1	380254	4.53463	(355.9225, 3167.9143)(357.7902, 1448.7737)(358.1553, 1694.43)(337.90512, 1053.4031)(340.1508, 271.45)(357.04358, 2336.1667)(338.8426, 8385.34)(340.43436, 1794.5758)(340.15784, 690.46497)(377.5531, 1925.1215)(379.47958, 2270.1433)(381.1382, 338.46)(382.1443, 140.89)(360.17566, 6053.3066)(361.8818, 1548.0791)(363.46768, 5643.8164)(364.1379, 2069.07)
	mg/100g	luteolin eq.	950.995	992.936	918.608	940.493
3-Methoxysinensetin	Flavonoids	Flavonols	1375343	4505353	4601071	8751638	2.52218	(403.13358, 11180.051)(404.82346, 3937.3706)(405.45468, 1465.3032)(406.1443, 3508.5234)(385.14658, 1796.9312)(387.0033, 586.5344)(387.6281, 651.495)(389.1233, 150.58)(403.63885, 25745.496)(404.8863, 19150.545)(405.1403, 8848.52)(406.1372, 1303.88)(386.2796, 2229.2659)(388.25958, 1614.68)(426.52054, 9683.231)(427.3922, 3401.8997)(429.1672, 4937.318)(429.96835, 2144.62)(430.13257, 1401.39)(407.4885…
Kaempferol	Flavonoids	Flavonols	59500000	59900000	65000000	64300000	5.50315	(286.7593, 23717.31)(288.13998, 4248.494)(289.04776, 5444.496)(270.0433, 959.07)(271.043, 2629.99)(273.0521, 9312.92)(287.0543, 346356.9)(288.0573, 52514.633)(289.05847, 36578.86)(290.06226, 3315.0073)(272.1516, 1847.8147)(272.77, 2328.2585)(274.05203, 2898.61)(310.68826, 3377.0764)(311.4738, 1130.2671)(314.0548, 251.3)(292.39017, 1225.8872)
Galangin	Flavonoids	Flavonols	18700000	2391109	2558507	18200000	3.68702	(270.7048, 7834.195)(272.15683, 11218.711)(275.06232, 24194.342)(252.26492, 5530.6177)(253.69295, 9412.122)(256.05243, 6503.964)(257.0612, 42823.746)(271.50443, 132446.39)(272.80453, 32729.445)(274.06793, 7511.4443)(276.0659, 443.17)(255.44743, 14600.483)(257.0854, 19819.096)(257.47067, 25889.217)(257.86456, 14484.307)(258.0654, 1185.04)(295.27722, 4367.2485)(297.30664, 1107.8717)(298.04794, 609.…
Kaempferol 3-O-(2''-rhamnosyl-6''-acetyl-galactoside) 7-O-rhamnoside	Flavonoids	Flavonols	440994	439089	96266	412368	5.13	(784.1911, 1324.77)(785.17993, 388.375)(786.1875, 107.47)(767.1528, 26735.945)(768.4074, 9558.687)(769.36316, 2436.7642)(787.14746, 3508.2944)(787.7545, 1118.4673)(767.80835, 20527.387)(768.2102, 10427.38)(769.2204, 2951.772)(808.4241, 4376.73)(810.1986, 1365.75)(812.2088, 614.955)(793.31024, 2405.0654)(792.9964, 2800.5242)(793.47473, 2330.027)(794.3508, 204.81831)
Kaempferol 3-O-rhamnosyl-rhamnosyl-glucoside	Flavonoids	Flavonols	108679	115357	128332	131416	13.2875	(741.13666, 100586.48)(742.2027, 63516.234)(743.2045, 17291.818)(744.20636, 3026.58)(722.2043, 1227.8712)(741.4872, 9053.518)(742.4906, 2247.1956)(725.11145, 4959.578)(728.01636, 1687.832)(764.66016, 4286.453)(764.6181, 1306.9438)(767.6491, 2210.0857)(767.45984, 3498.8826)(768.74, 6694.2676)(769.2403, 4606.0303)(745.38135, 5412.314)(746.43176, 1771.48)
Kaempferol 3-O-sophoroside	Flavonoids	Flavonols	2251589	1790271	4065728	5587137	4.68352	(610.6064, 4298.363)(613.16473, 4671.773)(615.16565, 7359.745)(616.1665, 3215.18)(592.66595, 3020.9106)(593.51056, 2297.4202)(595.1503, 14675.699)(596.1558, 4405.53)(597.48724, 2011.0933)(598.1607, 250.53)(614.2159, 8849.898)(614.2709, 12066.047)(614.8761, 18877.836)(615.5743, 6677.3564)(616.1666, 3716.23)(595.03094, 494226.7)(596.0333, 167306.33)(597.05225, 42541.168)(598.0899, 8437.363)(599.152…
Quercetin 3-O-rutinoside	Flavonoids	Flavonols	2251589	1790271	4065728	5587137	5.05998	(610.44684, 4691.741)(612.6583, 1041.005)(615.1608, 11911.86)(616.1665, 3215.18)(592.9864, 2830.1252)(593.8134, 3881.195)(595.1503, 14675.699)(596.1558, 4405.53)(597.48724, 2011.0933)(598.1607, 250.53)(614.28827, 9254.034)(613.7882, 11485.667)(614.6762, 15862.599)(615.6697, 3375.375)(595.0679, 526470.44)(596.07043, 171373.66)(597.09357, 43125.992)(598.1507, 8120.4756)(599.14923, 2797.673)(635.702…
Kaempferol 3-O-glucoside	Flavonoids	Flavonols	30200000	30600000	31000000	30600000	6.55778	(449.10556, 21142.723)(450.10892, 3426.5398)(451.11203, 216.1375)(430.0983, 2683.7327)(452.58826, 428845.34)(450.10995, 256480.56)(451.11185, 54687.03)(452.11417, 7812.1904)(434.25092, 8627.908)(435.18, 1632.2728)(435.76468, 7525.053)(437.10254, 23752.988)(471.9456, 20112.459)(473.66248, 11327.367)(473.32086, 3739.7646)(453.08206, 43363.508)(454.08487, 9721.876)(455.08557, 754.125)
Kaempferol 3-O-xylosyl-rutinoside	Flavonoids	Flavonols	108679	115357	128332	131416	13.2875	(741.13666, 100586.48)(742.2027, 63516.234)(743.2045, 17291.818)(744.20636, 3026.58)(722.20386, 1140.0662)(741.4872, 9053.518)(742.4906, 2247.1956)(725.1113, 4778.2803)(728.01636, 1667.0121)(764.66016, 4268.3105)(764.6181, 1291.6742)(767.6491, 1881.0472)(767.45984, 3498.8826)(768.74, 6694.2676)(769.2403, 4606.0303)(745.38135, 5133.8604)(746.43176, 1663.6663)
Quercetin 3-O-(6''-acetyl-galactoside) 7-O-rhamnoside	Flavonoids	Flavonols	1111246	631598	1	969753	2.3518	(653.044, 13501.615)(654.16406, 4038.8967)(656.05994, 1674.5918)(657.1755, 1225.134)(657.98584, 1300.608)(658.1824, 685.155)(634.2912, 7036.7446)(640.1517, 253.89)(653.1552, 7993.6963)(654.1586, 2146.4177)(635.348, 9182.593)(636.35114, 1799.8732)(637.1616, 247.82)(676.8417, 3939.5532)(678.2877, 1866.6675)(680.0355, 1335.6106)(681.17175, 2355.804)(658.9748, 1535.8575)(660.9168, 3057.0513)(662.1193…
Quercetin 3,4'-O-diglucoside	Flavonoids	Flavonols	726867	404652	735389	423339	6.9276	(627.40643, 9726.693)(628.1551, 3613.193)(610.0886, 652.1518)(627.57153, 19599.121)(628.2803, 6122.171)(629.1579, 957.56323)(610.9995, 5792.7476)(612.603, 3208.7146)(615.1676, 3592.88)(650.3281, 1437.6707)(652.3959, 559.3187)(654.3849, 562.03)(655.1482, 62.46)(632.8789, 11245.664)(634.4665, 4146.6504)(636.3625, 706.0167)(637.1586, 450.83752)
Kaempferol 3-O-xylosyl-glucoside	Flavonoids	Flavonols	73100000	78200000	74300000	73900000	3.89107	(580.7822, 159970.02)(581.1506, 51442.914)(582.1552, 9546.3545)(583.15533, 1197.5695)(563.97644, 6221.2993)(564.1258, 3550.459)(566.64746, 626.99)(582.24603, 9190.676)(584.1538, 4128.42)(587.1552, 8389.23)(564.9358, 756413.4)(564.26166, 389716.56)(565.1587, 192785.3)(566.1598, 33097.773)(603.30145, 7269.412)(604.1345, 1457.0198)(588.1269, 15799.846)(588.35645, 9813.4795)
6,8-Dihydroxykaempferol	Flavonoids	Flavonols	774732	500999	615143	488226	2.57322	(318.58893, 13618.705)(320.843, 7061.0786)(322.3339, 31367.19)(322.55185, 14914.024)(301.3421, 2899.2117)(302.84906, 3470.0164)(303.53134, 6526.81)(304.0289, 1073.6799)(305.0468, 1169.04)(320.07297, 29412.627)(321.25583, 18704.06)(322.32928, 12431.344)(323.81082, 3071.5776)(302.5071, 4756.325)(303.12747, 1346.4701)(304.7905, 1628.775)(305.0439, 1135.77)(342.51733, 2006.862)(344.69986, 606.0373)(3…
Isorhamnetin 3-O-galactoside	Flavonoids	Flavonols	8943199	8944748	9101956	9082684	6.604	(478.10934, 305.87)(461.10938, 1586.6533)(465.10342, 8499.821)(466.10812, 95690.19)(479.92178, 282142.44)(480.12, 86895.61)(481.1213, 22692.72)(482.12292, 3098.9463)(464.61588, 39226.438)(465.61993, 332.24)(501.0986, 32766.963)(502.10196, 8705.664)(483.77048, 5723.7065)
Morin	Flavonoids	Flavonols	603603	14400000	14800000	1505632	2.14363	(303.20203, 19504.934)(304.85294, 18123.48)(305.057, 7567.58)(284.2064, 33577.67)(285.05756, 12852.94)(303.22424, 14929.064)(304.05695, 4649.798)(285.40417, 6498.034)(287.04272, 2810.305)(325.60873, 1243.8374)(327.53714, 762.435)(330.0485, 9156.3)(310.6874, 2500.5632)(310.1586, 1119.4349)(312.0414, 1794.7601)
Quercetin 3-O-xylosyl-glucuronide	Flavonoids	Flavonols	3866869	392187	3874051	323129	2.93835	(610.2938, 5087.7446)(612.0112, 1601.5541)(613.11444, 4678.6416)(614.1248, 2411.49)(615.1407, 8239.19)(616.1501, 5072.61)(594.44434, 3492.9436)(596.12006, 4008.4004)(596.1197, 2016.955)(597.1052, 18256.959)(598.12103, 4344.4873)(611.5157, 17691.037)(612.5933, 6151.5864)(614.0327, 3766.272)(614.1181, 249.65666)(593.2931, 22891.256)(594.23615, 9488.733)(599.1163, 615.72)(633.18896, 6976.3374)(634.1…
Kaempferol 3,7-O-diglucoside	Flavonoids	Flavonols	2251589	1790271	4065728	5587137	4.68352	(610.6064, 4298.363)(613.16473, 4671.773)(615.16565, 7359.745)(616.1665, 3215.18)(592.66595, 3020.9106)(593.51056, 2297.4202)(595.1503, 14675.699)(596.1558, 4405.53)(597.48724, 2011.0933)(598.1607, 250.53)(614.2159, 8849.898)(614.2709, 12066.047)(614.8761, 18877.836)(615.5743, 6677.3564)(616.1666, 3716.23)(595.03094, 494226.7)(596.0333, 167306.33)(597.05225, 42541.168)(598.0899, 8437.363)(599.152…
3,7-Dimethylquercetin	Flavonoids	Flavonols	7138023	7549415	8324538	7560693	3.48458	(330.54263, 17929.713)(332.2065, 7881.909)(333.2834, 5114.879)(334.7518, 11814.05)(335.08466, 17657.32)(312.35324, 4061.1985)(313.5562, 2253.735)(331.86325, 7424.187)(333.15775, 8040.836)(334.19806, 8014.616)(335.2032, 34739.996)(336.091, 6621.7153)(314.1456, 7239.3643)(316.0344, 3704.626)(317.7532, 5900.5586)(318.08908, 13757.594)(355.22986, 2196.1436)(355.9206, 1841.5576)(356.82755, 3700.3074)(…
Kaempferol 3-O-acetyl-glucoside	Flavonoids	Flavonols	2125035	1870798	2205309	2088528	3.70697	(490.1041, 13827.01)(491.12354, 807.645)(472.20963, 42669.973)(473.2975, 12635.912)(474.33258, 4150.0054)(476.31976, 1289.3539)(477.35532, 14366.273)(478.104, 6242.645)(492.78384, 7857.2754)(494.62915, 5025.1177)(495.89056, 5595.0527)(474.26743, 10223.88)(474.73438, 3096.2268)(477.11166, 987.0875)(479.13513, 232.33)(515.4128, 5984.2114)(516.1363, 3318.5166)(517.367, 1634.7561)(519.11053, 1058.678…
Methylgalangin	Flavonoids	Flavonols	2010419	1568592	1717174	2354720	3.64162	(285.80994, 5330.6416)(287.897, 10600.66)(288.6836, 6971.616)(289.0888, 5795.47)(266.83792, 3491.766)(269.51453, 10539.762)(270.37735, 13327.274)(271.07132, 10489.455)(286.13348, 14520.245)(287.52618, 13654.853)(290.08313, 6448.815)(268.2982, 8572.501)(269.79816, 7435.278)(270.06882, 1123.0344)(272.071, 11224.49)(308.74124, 3552.7378)(310.0676, 4528.0273)(311.18222, 2232.0923)(312.07266, 1532.279…
5,4'-Dihydroxy-3,3'-dimethoxy-6:7-methylenedioxyflavone 4'-O-glucuronide	Flavonoids	Flavonols	2901865	1042220	3015971	3001878	15.6654	(535.2079, 13660.525)(537.11676, 4464.822)(538.2911, 2971.25)(539.12585, 2023.3619)(516.46857, 4981.359)(517.7, 1548.8)(519.60046, 1572.5049)(522.1069, 325.55)(540.26294, 6425.011)(536.6212, 3145.565)(538.1274, 2927.09)(539.1242, 2620.34)(520.20935, 24369.8)(521.3119, 8639.336)(522.68445, 29958.434)(522.6066, 802.235)(523.10095, 681.48)(558.68353, 5588.8755)(558.36127, 2038.3293)(559.08984, 419.1…
Kaempferol 3-O-galactoside 7-O-rhamnoside	Flavonoids	Flavonols	857761	8247332	975620	1	6.08493	(595.87537, 9256.493)(596.1975, 3397.603)(597.1682, 965.2067)(577.92316, 4209.6597)(582.1492, 598.05005)(595.1552, 14886.803)(596.1643, 3793.0403)(578.8152, 548297.06)(579.93835, 185273.77)(581.1524, 47660.156)(582.15497, 7198.2407)(583.1553, 632.885)(618.149, 3987.5352)(618.1512, 1801.762)(599.2534, 6469.677)(600.35516, 1926.5259)(603.1443, 3722.4402)(604.49255, 1474.4535)(605.1671, 1785.3601)
3-Methoxynobiletin	Flavonoids	Flavonols	1599471	1646624	1588956	1605473	12.2211	(432.7414, 1210.5701)(435.1572, 82.1)(416.09012, 3551.1067)(417.13913, 3530.01)(419.1368, 784.78)(434.1184, 29391.81)(434.71896, 13417.053)(435.15494, 1954.9266)(436.1728, 116.035)(417.76944, 1394.4038)(418.14285, 2627.6467)(420.158, 346.95)(456.73517, 11145.345)(457.2191, 3353.666)(459.13574, 679.56995)(438.68488, 30294.967)(440.9285, 8318.457)(442.12225, 105.98)
Quercetin 3-O-glucuronide	Flavonoids	Flavonols	3924307	7421459	7518302	2081735	4.754	(478.57343, 12220.306)(480.0878, 4128.49)(481.0718, 288.63)(463.0597, 955.57)(465.0827, 6925.79)(481.09525, 19835.805)(481.80963, 8893.572)(482.9021, 8032.01)(483.579, 8330.759)(484.10657, 2967.669)(461.24524, 32821.8)(462.2549, 6349.8755)(463.284, 2035.22)(466.68427, 23788.803)(467.082, 12991.49)(503.52182, 24451.342)(504.13623, 5387.588)(505.1183, 1686.1798)(489.08176, 5868.2544)
Kaempferol 3-O-glucosyl-rhamnosyl-glucoside	Flavonoids	Flavonols	275681	1	1225980	441951	4.50805	(757.25525, 20543.71)(758.4262, 10003.819)(759.2531, 3850.4626)(739.82104, 2226.5022)(741.8768, 1216.6367)(743.2207, 5762.28)(744.2234, 1042.72)(757.61926, 7441.767)(758.22003, 1738.1382)(740.95654, 68484.21)(742.14685, 32232.873)(743.2045, 17015.516)(744.2064, 2781.6484)(779.8793, 2859.6096)(781.7791, 713.69574)(784.6293, 2394.004)(785.2371, 11215.59)(764.29974, 3134.2214)(763.691, 706.96643)(76…
Isorhamnetin 3-O-glucoside 7-O-rhamnoside	Flavonoids	Flavonols	2692350	2677295	2868212	2744522	2.40488	(624.6233, 2815.328)(626.93896, 1125.9531)(627.1772, 77.16)(608.53766, 1281.6886)(609.56384, 4372.464)(609.1632, 3563.0)(612.1776, 3788.79)(625.7671, 3064.828)(626.17596, 802.4017)(627.18054, 148.45)(608.56866, 3472.2356)(609.06793, 2879.4092)(612.17676, 2699.224)(612.9947, 6112.1685)(613.19196, 6179.2266)(647.24963, 2133.5088)(650.156, 2142.7634)(653.17737, 4648.365)(630.3956, 8362.807)(631.9172…
Isorhamnetin	Flavonoids	Flavonols	8422380	8671923	9138366	8768102	3.30929	(316.772, 14405.281)(318.7578, 6084.552)(319.40015, 4600.2183)(320.06702, 3501.6067)(299.71167, 9713.008)(300.524, 8869.849)(301.27478, 17157.092)(302.05878, 7114.874)(303.0563, 12302.48)(317.124, 125106.664)(318.06747, 21525.504)(319.06876, 8779.726)(320.0685, 342.56598)(299.77414, 1610.7435)(301.25937, 743.238)(303.0621, 3798.3499)(304.0597, 2080.7)(339.83633, 3421.6995)(340.04642, 449.11)(323.…
Kaempferol 3-O-rhamnoside	Flavonoids	Flavonols	1551918	1840277	1704525	426524	3.07	(431.7926, 2141.4197)(432.83713, 679.02545)(436.60144, 6553.9)(437.1036, 30536.31)(414.08673, 3196.7444)(414.98203, 5004.783)(416.90106, 3368.814)(417.60272, 2824.905)(434.4765, 8343.406)(435.73032, 4705.5503)(436.8922, 84282.96)(437.618, 192683.23)(438.1272, 167985.95)(415.86703, 8362.338)(416.55676, 2656.258)(417.4208, 5147.815)(418.83582, 4464.3574)(419.1007, 440.15)(455.03717, 12234.65)(455.7…
Kaempferol 3-O-rutinoside	Flavonoids	Flavonols	857761	8247332	975620	1	6.08493	(595.87537, 9256.493)(596.1975, 3397.603)(597.1682, 965.2067)(577.92316, 4209.6597)(582.1492, 598.05005)(595.1552, 14886.803)(596.1643, 3793.0403)(578.8152, 548297.06)(579.93835, 185273.77)(581.1524, 47660.156)(582.15497, 7198.2407)(583.1553, 632.885)(618.149, 3987.5352)(618.1512, 1801.762)(599.2534, 6469.677)(600.35516, 1926.5259)(603.1443, 3722.4402)(604.49255, 1474.4535)(605.1671, 1785.3601)
Kaempferol 3-O-(6''-acetyl-galactoside) 7-O-rhamnoside	Flavonoids	Flavonols	703443	377502	2882913	327761	3.53111	(636.36707, 3023.76)(638.1721, 1188.4684)(619.0614, 8400.357)(620.3791, 4001.414)(621.53827, 2076.8132)(623.1689, 6713.75)(624.1832, 2705.77)(637.3683, 4340.96)(638.481, 1663.045)(640.5236, 182.32666)(619.9306, 2016.7869)(621.47577, 4328.475)(623.6739, 7358.004)(623.50024, 1875.9701)(659.6021, 2328.8433)(661.09125, 1337.2219)(662.42, 1886.405)(663.8318, 2201.0466)(664.1664, 1134.85)(665.1654, 420…
Quercetin 3-O-xylosyl-rutinoside	Flavonoids	Flavonols	34000000	34400000	2839066	34000000	2.83452	(744.4015, 16768.324)(743.2011, 12306.245)(744.2051, 2023.6528)(724.621, 4137.1343)(726.1884, 2420.795)(745.98315, 1050.29)(744.1963, 3235.88)(725.18884, 98468.63)(726.19305, 60505.457)(727.18713, 39155.164)(728.19257, 7822.3877)(729.1957, 561.92)(766.7489, 2381.0737)(767.9373, 622.0515)(770.1996, 1375.115)(749.23, 3109.9922)(752.0951, 3303.1816)(751.1819, 2380.365)
Quercetin	Flavonoids	Flavonols	603603	14400000	14800000	1505632	2.14363	(303.20203, 19504.934)(304.85294, 18123.48)(305.057, 7567.58)(284.2064, 33577.67)(285.05756, 12852.94)(303.22424, 14929.064)(304.05695, 4649.798)(285.40417, 6498.034)(287.04272, 2810.305)(325.60873, 1243.8374)(327.53714, 762.435)(330.0485, 9156.3)(310.6874, 2500.5632)(310.1586, 1119.4349)(312.0414, 1794.7601)
Kaempferol 3-O-(2''-rhamnosyl-galactoside) 7-O-rhamnoside	Flavonoids	Flavonols	108679	115357	128332	131416	13.2875	(741.13666, 100586.48)(742.2027, 63516.234)(743.2045, 17291.818)(744.20636, 3026.58)(722.20386, 1140.0662)(741.4872, 9053.518)(742.4906, 2247.1956)(725.1113, 4778.2803)(728.01636, 1667.0121)(764.66016, 4268.3105)(764.6181, 1291.6742)(767.6491, 1881.0472)(767.45984, 3498.8826)(768.74, 6694.2676)(769.2403, 4606.0303)(745.38135, 5133.8604)(746.43176, 1663.6663)
Quercetin 3-O-xyloside	Flavonoids	Flavonols	144346	1260655	1100410	918898	4.07533	(437.21478, 7672.4126)(438.57483, 1148.6708)(438.43262, 2687.7766)(438.0857, 383.16)(439.0963, 174.73)(417.19125, 2045.4053)(419.3239, 2238.185)(420.33926, 430.0825)(421.08246, 1441.655)(437.09946, 1842.4252)(438.54358, 5197.2437)(439.10184, 772.5234)(419.01865, 6535.4766)(420.39786, 1406.594)(422.0996, 1416.55)(457.56406, 11850.987)(458.34567, 1282.4917)(460.8327, 2313.45)(461.7479, 2401.3901)(4…
Quercetin 3-O-sophoroside	Flavonoids	Flavonols	726867	404652	735389	423339	6.9276	(627.40643, 9726.693)(628.1551, 3613.193)(610.0886, 652.1518)(627.57153, 19599.121)(628.2803, 6122.171)(629.1579, 957.56323)(610.9995, 5792.7476)(612.603, 3208.7146)(615.1676, 3592.88)(650.3281, 1437.6707)(652.3959, 559.3187)(654.3849, 562.03)(655.1482, 62.46)(632.8789, 11245.664)(634.4665, 4146.6504)(636.3625, 706.0167)(637.1586, 450.83752)
Quercetin 3-O-galactoside	Flavonoids	Flavonols	4047370	4141357	2654531	1258832	5.4523	(465.10056, 9762.882)(466.18848, 5462.972)(467.1055, 22675.85)(468.0997, 3335.87)(469.1181, 11511.88)(470.12, 2047.65)(447.59668, 6059.9478)(447.76077, 6638.112)(449.5917, 532.14)(466.48035, 30163.121)(466.8363, 11953.702)(469.11285, 2831.552)(449.02478, 48125.65)(449.52887, 41614.91)(451.44046, 21133.14)(452.1115, 4256.3)(453.11584, 34112.938)(487.55707, 2529.4307)(489.98834, 4322.588)(492.76135…
Quercetin 3-O-rhamnoside	Flavonoids	Flavonols	30200000	30600000	31000000	30600000	6.43787	(449.1055, 21620.137)(450.10895, 3539.5383)(451.11157, 208.828)(430.0983, 2683.7327)(452.58826, 428845.34)(450.10995, 256480.56)(451.11185, 54687.03)(452.11417, 7812.1904)(434.25092, 8627.908)(435.18, 1632.2728)(435.76468, 7525.053)(437.10254, 23752.988)(471.9456, 20112.459)(473.66248, 11327.367)(473.32086, 3739.7646)(453.08206, 43363.508)(454.08487, 9721.876)(455.08557, 754.125)
Kaempferol 7-O-glucoside	Flavonoids	Flavonols	428409	794538	934214	614078	2.7925	(447.49423, 2343.9648)(449.74295, 1451.6487)(451.77182, 5204.573)(453.0951, 9406.12)(429.6141, 9627.778)(430.09143, 1483.1384)(431.09415, 279.3)(449.55185, 32303.578)(451.32812, 17583.566)(452.0698, 6196.6055)(452.9251, 4323.82)(453.613, 39894.668)(454.1193, 17987.73)(431.09348, 2590.6829)(431.94156, 2460.7083)(433.34326, 4253.213)(434.6046, 3719.815)(470.88626, 4570.534)(473.14032, 5654.9863)(47…
Myricetin 3-O-arabinoside	Flavonoids	Flavonols	787073	788253	744599	565182	2.718	(450.6947, 2091.53)(452.14487, 2139.8367)(453.5246, 5025.6646)(454.59946, 4329.5503)(456.08948, 256.84)(435.22018, 3202.3042)(435.08408, 1722.6367)(437.0776, 1619.32)(452.8572, 6519.808)(454.27066, 8775.214)(455.32288, 23449.867)(456.18143, 8480.52)(433.78732, 9501.402)(435.32788, 3920.316)(436.33905, 3246.2776)(438.0898, 795.64)(475.7203, 9987.659)(477.15314, 8917.141)(477.5843, 1069.6525)(456.7…
Quercetin 3-O-galactoside 7-O-rhamnoside	Flavonoids	Flavonols	2251589	1790271	4065728	5587137	4.68352	(610.6064, 4298.363)(613.16473, 4671.773)(615.16565, 7359.745)(616.1665, 3215.18)(592.66595, 3020.9106)(593.51056, 2297.4202)(595.1503, 14675.699)(596.1558, 4405.53)(597.48724, 2011.0933)(598.1607, 250.53)(614.2159, 8849.898)(614.2709, 12066.047)(614.8761, 18877.836)(615.5743, 6677.3564)(616.1666, 3716.23)(595.03094, 494226.7)(596.0333, 167306.33)(597.05225, 42541.168)(598.0899, 8437.363)(599.152…
Quercetin 7,4'-O-diglucoside	Flavonoids	Flavonols	726867	404652	735389	423339	6.9276	(627.40643, 9726.693)(628.1551, 3613.193)(610.0886, 652.1518)(627.57153, 19599.121)(628.2803, 6122.171)(629.1579, 957.56323)(610.9995, 5792.7476)(612.603, 3208.7146)(615.1676, 3592.88)(650.3281, 1437.6707)(652.3959, 559.3187)(654.3849, 562.03)(655.1482, 62.46)(632.8789, 11245.664)(634.4665, 4146.6504)(636.3625, 706.0167)(637.1586, 450.83752)
Myricetin 3-O-rhamnoside	Flavonoids	Flavonols	4047370	4141357	2654531	1258832	5.4523	(465.10056, 9762.882)(466.18848, 5462.972)(467.1055, 22675.85)(468.0997, 3335.87)(469.1181, 11511.88)(470.12, 2047.65)(447.59668, 6059.9478)(447.76077, 6638.112)(449.5917, 532.14)(466.48035, 30163.121)(466.8363, 11953.702)(469.11285, 2831.552)(449.02478, 48125.65)(449.52887, 41614.91)(451.44046, 21133.14)(452.1115, 4256.3)(453.11584, 34112.938)(487.55707, 2529.4307)(489.98834, 4322.588)(492.76135…
Isorhamnetin 4'-O-glucoside	Flavonoids	Flavonols	8943199	8944748	9101956	9082684	6.604	(478.10934, 305.87)(461.10938, 1586.6533)(465.10342, 8499.821)(466.10812, 95690.19)(479.92178, 282142.44)(480.12, 86895.61)(481.1213, 22692.72)(482.12292, 3098.9463)(464.61588, 39226.438)(465.61993, 332.24)(501.0986, 32766.963)(502.10196, 8705.664)(483.77048, 5723.7065)
Quercetin 4'-O-glucoside	Flavonoids	Flavonols	4047370	4141357	2654531	1258832	5.4523	(465.10056, 9762.882)(466.18848, 5462.972)(467.1055, 22675.85)(468.0997, 3335.87)(469.1181, 11511.88)(470.12, 2047.65)(447.59668, 6059.9478)(447.76077, 6638.112)(449.5917, 532.14)(466.48035, 30163.121)(466.8363, 11953.702)(469.11285, 2831.552)(449.02478, 48125.65)(449.52887, 41614.91)(451.44046, 21133.14)(452.1115, 4256.3)(453.11584, 34112.938)(487.55707, 2529.4307)(489.98834, 4322.588)(492.76135…
Kaempferol 3-O-glucuronide	Flavonoids	Flavonols	1027855	1078208	1061023	634661	3.31703	(462.27484, 12994.101)(463.33032, 3536.3652)(465.34238, 8128.205)(466.96503, 2404.6775)(468.0849, 736.65)(444.58926, 3336.05)(445.62622, 1278.1469)(464.4499, 6304.4346)(466.0894, 2347.3198)(469.0986, 2001.26)(446.71875, 8164.334)(446.64276, 3458.0842)(447.0726, 443.69003)(488.999, 41790.277)(489.03824, 19331.021)(490.69254, 30313.271)(469.10837, 11645.579)(471.04968, 1155.9097)
Rhamnetin	Flavonoids	Flavonols	8422380	8671923	9138366	8768102	3.30929	(316.772, 14405.281)(318.7578, 6084.552)(319.40015, 4600.2183)(320.06702, 3501.6067)(299.71167, 9713.008)(300.524, 8869.849)(301.27478, 17157.092)(302.05878, 7114.874)(303.0563, 12302.48)(317.124, 125106.664)(318.06747, 21525.504)(319.06876, 8779.726)(320.0685, 342.56598)(299.77414, 1610.7435)(301.25937, 743.238)(303.0621, 3798.3499)(304.0597, 2080.7)(339.83633, 3421.6995)(340.04642, 449.11)(323.…
Quercetin 3-O-arabinoside	Flavonoids	Flavonols	144346	1260655	1100410	918898	4.07533	(437.21478, 7672.4126)(438.57483, 1148.6708)(438.43262, 2687.7766)(438.0857, 383.16)(439.0963, 174.73)(417.19125, 2045.4053)(419.3239, 2238.185)(420.33926, 430.0825)(421.08246, 1441.655)(437.09946, 1842.4252)(438.54358, 5197.2437)(439.10184, 772.5234)(419.01865, 6535.4766)(420.39786, 1406.594)(422.0996, 1416.55)(457.56406, 11850.987)(458.34567, 1282.4917)(460.8327, 2313.45)(461.7479, 2401.3901)(4…
Quercetin 3-O-rhamnosyl-galactoside	Flavonoids	Flavonols	2251589	1790271	4065728	5587137	4.68352	(610.6064, 4298.363)(613.16473, 4671.773)(615.16565, 7359.745)(616.1665, 3215.18)(592.66595, 3020.9106)(593.51056, 2297.4202)(595.1503, 14675.699)(596.1558, 4405.53)(597.48724, 2011.0933)(598.1607, 250.53)(614.2159, 8849.898)(614.2709, 12066.047)(614.8761, 18877.836)(615.5743, 6677.3564)(616.1666, 3716.23)(595.03094, 494226.7)(596.0333, 167306.33)(597.05225, 42541.168)(598.0899, 8437.363)(599.152…
Quercetin 3-O-rhamnosyl-rhamnosyl-glucoside	Flavonoids	Flavonols	275681	1	1225980	441951	4.50805	(757.25525, 20543.71)(758.4262, 10003.819)(759.2531, 3850.4626)(739.82104, 2226.5022)(741.8768, 1216.6367)(743.2207, 5762.28)(744.2234, 1042.72)(757.61926, 7441.767)(758.22003, 1738.1382)(740.95654, 68484.21)(742.14685, 32232.873)(743.2045, 17015.516)(744.2064, 2781.6484)(779.8793, 2859.6096)(781.7791, 713.69574)(784.6293, 2394.004)(785.2371, 11215.59)(764.29974, 3134.2214)(763.691, 706.96643)(76…
Kaempferol 3-O-sophoroside 7-O-glucoside	Flavonoids	Flavonols	536680	521118	549377	191773	3.02358	(773.4918, 5132.635)(774.71295, 1393.0427)(777.19916, 3016.715)(778.2151, 258.35)(754.19226, 589.6166)(755.1686, 365.01)(775.5759, 9213.258)(776.6931, 10050.405)(778.078, 5551.7573)(778.63513, 3094.8743)(779.2163, 1619.5)(756.6939, 40485.668)(757.7003, 16289.29)(759.42645, 7009.0664)(760.2183, 2376.266)(795.8218, 3683.79)(797.0204, 2853.7607)(799.31323, 3166.9133)(800.45123, 4175.465)(801.2074, 4…
Kaempferide	Flavonoids	Flavonols	2038500	2610967	1596749	1102625	1.80723	(300.08508, 16988.795)(302.15106, 25064.213)(303.069, 11949.245)(282.46686, 3096.7776)(284.28104, 8882.323)(285.1703, 7404.5977)(285.65475, 5435.6494)(286.05957, 1755.3365)(302.65036, 9135.165)(303.99228, 19309.045)(304.07642, 68618.945)(305.08038, 65393.617)(283.0246, 5568.7314)(284.6443, 4030.1392)(285.22406, 12124.129)(286.25906, 4059.524)(324.1347, 10922.767)(325.55655, 4956.361)(326.61838, 4…
Myricetin	Flavonoids	Flavonols	774732	500999	615143	488226	2.57322	(318.58893, 13618.705)(320.843, 7061.0786)(322.3339, 31367.19)(322.55185, 14914.024)(301.3421, 2899.2117)(302.84906, 3470.0164)(303.53134, 6526.81)(304.0289, 1073.6799)(305.0468, 1169.04)(320.07297, 29412.627)(321.25583, 18704.06)(322.32928, 12431.344)(323.81082, 3071.5776)(302.5071, 4756.325)(303.12747, 1346.4701)(304.7905, 1628.775)(305.0439, 1135.77)(342.51733, 2006.862)(344.69986, 606.0373)(3…
Kaempferol 3-O-galactoside	Flavonoids	Flavonols	30200000	30600000	31000000	30600000	6.43787	(449.1055, 21620.137)(450.10895, 3539.5383)(451.11157, 208.828)(430.0983, 2683.7327)(452.58826, 428845.34)(450.10995, 256480.56)(451.11185, 54687.03)(452.11417, 7812.1904)(434.25092, 8627.908)(435.18, 1632.2728)(435.76468, 7525.053)(437.10254, 23752.988)(471.9456, 20112.459)(473.66248, 11327.367)(473.32086, 3739.7646)(453.08206, 43363.508)(454.08487, 9721.876)(455.08557, 754.125)
Quercetin 3-O-glucosyl-rhamnosyl-glucoside	Flavonoids	Flavonols	536680	521118	549377	191773	3.02358	(773.4918, 5132.635)(774.71295, 1393.0427)(777.19916, 3016.715)(778.2151, 258.35)(754.19226, 589.6166)(755.1686, 365.01)(775.5759, 9213.258)(776.6931, 10050.405)(778.078, 5551.7573)(778.63513, 3094.8743)(779.2163, 1619.5)(756.6939, 40485.668)(757.7003, 16289.29)(759.42645, 7009.0664)(760.2183, 2376.266)(795.8218, 3683.79)(797.0204, 2853.7607)(799.31323, 3166.9133)(800.45123, 4175.465)(801.2074, 4…
Quercetin 3-O-acetyl-rhamnoside	Flavonoids	Flavonols	2125035	1870798	2205309	2088528	3.70697	(490.1041, 13827.01)(491.12354, 807.645)(472.20963, 42669.973)(473.2975, 12635.912)(474.33258, 4150.0054)(476.31976, 1289.3539)(477.35532, 14366.273)(478.104, 6242.645)(492.78384, 7857.2754)(494.62915, 5025.1177)(495.89056, 5595.0527)(474.26743, 10223.88)(474.73438, 3096.2268)(477.11166, 987.0875)(479.13513, 232.33)(515.4128, 5984.2114)(516.1363, 3318.5166)(517.367, 1634.7561)(519.11053, 1058.678…
Isorhamnetin 7-O-rhamnoside	Flavonoids	Flavonols	8943199	8944748	9101956	9082684	3.09952	(478.55804, 4888.6196)(479.89844, 2513.2046)(481.3, 5941.2983)(482.1919, 2030.1228)(483.46115, 2805.093)(484.12195, 1513.41)(460.867, 1089.37)(463.41486, 4233.7676)(464.8615, 36519.848)(465.11853, 1744.4711)(465.78818, 1721.475)(466.1258, 1909.08)(479.40787, 103953.7)(480.12213, 33898.457)(481.1213, 22692.72)(482.12292, 3098.9463)(463.44702, 6020.3394)(464.67346, 1731.0902)(465.60028, 1883.5269)(…
Myricetin 3-O-glucoside	Flavonoids	Flavonols	3418901	508559	483659	582521	4.24592	(480.90063, 10182.15)(481.94998, 4206.4683)(483.3056, 4106.1636)(484.10428, 237.47333)(462.2919, 10319.376)(463.3774, 2509.8672)(465.09225, 4881.967)(466.4304, 2091.6934)(467.0823, 37091.84)(468.0866, 8311.73)(482.81573, 20064.316)(484.28818, 6672.98)(485.9087, 3253.5298)(465.33377, 36040.21)(467.01163, 18614.92)(468.35513, 3812.1213)(468.90887, 2575.7222)(469.111, 5240.93)(504.626, 16722.254)(50…
Myricetin 3-O-galactoside	Flavonoids	Flavonols	1	508559	1	582521	7.03	(505.0878, 179.08833)(465.94116, 72297.305)(466.9421, 31397.643)(468.10513, 4326.2417)(468.90887, 2575.7222)(469.111, 5240.93)(485.10342, 43074.477)(486.10663, 10355.938)(487.11206, 3404.76)(487.07397, 907.5125)
Isorhamnetin 3-O-glucoside	Flavonoids	Flavonols	8943199	8944748	9101956	9082684	3.09952	(478.55804, 4888.6196)(479.89844, 2513.2046)(481.3, 5941.2983)(482.1919, 2030.1228)(483.46115, 2805.093)(484.12195, 1513.41)(460.867, 1089.37)(463.41486, 4233.7676)(464.8615, 36519.848)(465.11853, 1744.4711)(465.78818, 1721.475)(466.1258, 1909.08)(479.40787, 103953.7)(480.12213, 33898.457)(481.1213, 22692.72)(482.12292, 3098.9463)(463.44702, 6020.3394)(464.67346, 1731.0902)(465.60028, 1883.5269)(…
Quercetin 3-O-glucosyl-xyloside	Flavonoids	Flavonols	3578835	1	3693002	8281998	4.64383	(596.36, 104822.984)(597.23816, 34512.742)(598.2156, 13168.315)(599.48236, 943.44)(578.34424, 8198.124)(581.32544, 78149.09)(582.8796, 51772.777)(583.8797, 10900.473)(584.1284, 3657.75)(598.1601, 3779.3108)(599.49835, 5716.2437)(579.1471, 475385.6)(580.15045, 150908.97)(581.15173, 35512.617)(582.1552, 8344.094)(583.15546, 1470.252)(621.2283, 3500.3801)(621.17725, 1750.3239)(622.3507, 819.49677)(6…
5,3',4'-Trihydroxy-3-methoxy-6:7-methylenedioxyflavone 4'-O-glucuronide	Flavonoids	Flavonols	1	1	380188	245997	4.99952	(520.7527, 8839.493)(522.0968, 2138.12)(525.0851, 5014.85)(505.56073, 8362.3545)(506.18866, 3081.7168)(505.2767, 2694.109)(508.083, 2582.7)(523.32416, 36383.465)(524.1507, 8813.815)(525.10535, 1021.4548)(504.75085, 25278.373)(506.08932, 5296.5366)(505.5796, 3596.39)(508.0857, 1651.02)(547.1241, 5221.682)(548.07605, 993.99915)(527.0605, 8368.506)(528.46826, 739.9862)(529.06006, 2255.0088)
Isorhamnetin 3-O-rutinoside	Flavonoids	Flavonols	28700000	27600000	28000000	27300000	3.77245	(463.58923, 873.6742)(465.33667, 1384.078)(465.9886, 2134.8926)(466.25327, 2420.9014)(467.12857, 5935.6636)(468.12656, 1330.3301)(444.93356, 7243.0425)(446.62622, 75606.53)(448.40277, 29254.205)(449.668, 6936.2124)(450.1285, 13947.87)(463.98114, 628109.44)(464.70822, 169026.75)(465.42462, 48807.89)(469.1302, 14914.27)(445.90204, 6854.6387)(447.4729, 31357.855)(447.1022, 685.5867)(485.82138, 26311…
Myricetin 3-O-rutinoside	Flavonoids	Flavonols	726867	404652	735389	423339	6.9276	(627.40643, 9726.693)(628.1551, 3613.193)(610.0886, 652.1518)(627.57153, 19599.121)(628.2803, 6122.171)(629.1579, 957.56323)(610.9995, 5792.7476)(612.603, 3208.7146)(615.1676, 3592.88)(650.3281, 1437.6707)(652.3959, 559.3187)(654.3849, 562.03)(655.1482, 62.46)(632.8789, 11245.664)(634.4665, 4146.6504)(636.3625, 706.0167)(637.1586, 450.83752)
Jaceidin 4'-O-glucuronide	Flavonoids	Flavonols	566103	1065753	946405	867436	4.09587	(537.4967, 8869.12)(538.81586, 2677.0916)(539.9696, 1141.6069)(542.125, 486.095)(518.1486, 13294.019)(519.2056, 3079.6675)(523.1172, 658.415)(537.52625, 3985.0864)(540.12317, 1126.78)(543.1471, 19833.41)(520.4499, 10779.848)(520.1153, 3147.6428)(559.7341, 2533.09)(560.115, 2614.315)(542.0134, 4763.2495)(546.11804, 2159.5837)(547.1207, 2829.89)
Kaempferol 3,7,4'-O-triglucoside	Flavonoids	Flavonols	536680	521118	549377	191773	3.02358	(773.4918, 5132.635)(774.71295, 1393.0427)(777.19916, 3016.715)(778.2151, 258.35)(754.19226, 589.6166)(755.1686, 365.01)(775.5759, 9213.258)(776.6931, 10050.405)(778.078, 5551.7573)(778.63513, 3094.8743)(779.2163, 1619.5)(756.6939, 40485.668)(757.7003, 16289.29)(759.42645, 7009.0664)(760.2183, 2376.266)(795.8218, 3683.79)(797.0204, 2853.7607)(799.31323, 3166.9133)(800.45123, 4175.465)(801.2074, 4…
Isorhamnetin 3-O-glucuronide	Flavonoids	Flavonols	1	2681436	1887323	1502206	5.1922	(492.17007, 38508.84)(494.59946, 407.7725)(497.09482, 24027.291)(498.10263, 5100.9697)(478.09064, 100710.66)(479.0819, 24675.85)(480.0871, 4889.64)(493.0944, 18915.91)(494.0967, 3506.3445)(495.10092, 253.87999)(476.99185, 116973.81)(477.9922, 28256.854)(478.99216, 7203.985)(480.0974, 9006.841)(481.09958, 2402.5095)(515.4804, 795.96375)(517.0944, 2159.02)(519.0756, 40750.34)(520.0816, 9610.93)(499…
Quercetin 3-O-glucoside	Flavonoids	Flavonols	4047370	4141357	2654531	1258832	5.44142	(465.18845, 10292.137)(466.1961, 5813.4272)(467.1055, 22675.85)(468.0997, 3335.87)(469.1181, 11511.88)(470.12, 2047.65)(447.59787, 7364.061)(447.09534, 10183.054)(448.0953, 738.74)(465.90338, 28408.38)(466.10428, 14226.155)(467.1116, 952.95)(449.10458, 2654.419)(449.5981, 1456.1699)(452.0979, 306.51)(487.35068, 2465.111)(489.43185, 2346.18)(493.09387, 10617.635)(469.44843, 83721.484)(470.12802, 1…
	mg/100g	quercetin eq.	440.233	469.146	448.068	455.427
Psoralen	Other polyphenols	Furanocoumarins	733670	1829120	1761219	1783787	2.59843	(187.3598, 17133.193)(190.24002, 66642.13)(191.0389, 189335.6)(169.09465, 14868.669)(171.16786, 2029.7213)(189.82364, 8247.791)(189.15608, 3907.1418)(192.0506, 9614.605)(171.81561, 10807.751)(173.4012, 9893.601)(174.04051, 12026.829)(210.67302, 4231.2236)(212.57553, 12326.509)(213.39644, 23017.336)(214.03806, 15037.695)(192.12599, 10394.8)(192.63855, 1812.0413)
Isopimpinellin	Other polyphenols	Furanocoumarins	1403787	1509142	1858350	1792063	2.2351	(246.10547, 7233.688)(247.28146, 946.1238)(228.25784, 5087.5645)(229.33167, 1426.7615)(232.72273, 6566.953)(233.0583, 2997.74)(248.52419, 37440.46)(249.62428, 6369.523)(249.0523, 15166.86)(230.80394, 9059.05)(232.8607, 19081.9)(233.61835, 13861.988)(233.89716, 5294.8633)(270.24484, 3529.8386)(272.35068, 5014.882)(273.77725, 4624.584)(274.05548, 3733.9077)(252.03618, 6194.5376)(254.21063, 12406.62…
Bergapten	Other polyphenols	Furanocoumarins	287073	1775161	297048	1633792	2.94615	(216.26329, 5290.0786)(221.0553, 343.51)(199.62413, 43571.195)(201.62541, 13113.003)(201.7866, 15311.203)(219.58409, 32906.582)(220.74832, 15650.99)(221.42624, 33239.094)(200.19594, 35948.875)(201.44414, 50604.312)(202.53911, 48496.934)(203.36838, 190331.83)(204.05507, 23213.531)(240.67809, 5162.7427)(242.2286, 9879.922)(243.10541, 23706.387)(244.04922, 12013.057)(223.19403, 18550.953)(225.47508,…
Xanthotoxin	Other polyphenols	Furanocoumarins	287073	1775161	297048	1633792	2.94615	(216.26329, 5290.0786)(221.0553, 343.51)(199.62413, 43571.195)(201.62541, 13113.003)(201.7866, 15311.203)(219.58409, 32906.582)(220.74832, 15650.99)(221.42624, 33239.094)(200.19594, 35948.875)(201.44414, 50604.312)(202.53911, 48496.934)(203.36838, 190331.83)(204.05507, 23213.531)(240.67809, 5162.7427)(242.2286, 9879.922)(243.10541, 23706.387)(244.04922, 12013.057)(223.19403, 18550.953)(225.47508,…
Gallic aldehyde	Other polyphenols	Hydroxybenzaldehydes	5242552	1	5303146	5828835	4.32633	(155.30022, 30774.994)(156.17726, 4527.704)(157.0311, 5907.94)(136.51947, 4341.137)(155.21503, 15217.971)(156.1354, 1442.0859)(137.2908, 23905.467)(138.22157, 3860.0325)(178.7711, 6100.1772)(178.0109, 1637.85)(159.29361, 30050.639)(161.34586, 3516.8445)(163.0193, 7012.5)
p-Anisaldehyde	Other polyphenols	Hydroxybenzaldehydes	782545	1581436	1102700	600779	5.4041	(137.78578, 14927.732)(138.18855, 11998.636)(121.25872, 4516.6206)(122.45199, 3312.893)(137.48921, 28630.234)(138.0596, 15242.91)(119.50277, 42534.75)(120.04925, 3994.3447)(162.03113, 5137.9004)(163.01027, 2782.0037)(163.05226, 2398.1167)(143.03807, 52218.207)(144.11658, 2747.4504)(146.048, 439.18)
Vanillin	Other polyphenols	Hydroxybenzaldehydes	1056809	2168371	1059274	1017841	2.49867	(153.51285, 17002.271)(155.17117, 1815.923)(155.0519, 2789.37)(138.38072, 16797.934)(138.38106, 60198.87)(154.83348, 13679.851)(156.3125, 9981.089)(155.05345, 3501.63)(137.28818, 575852.8)(138.7987, 65869.25)(140.05638, 27102.258)(175.74474, 57912.176)(176.16286, 26348.488)(160.1755, 11084.317)(161.15016, 12095.09)(162.0364, 8666.799)
Protocatechuic aldehyde	Other polyphenols	Hydroxybenzaldehydes	7519528	7920327	8013305	8013268	4.36	(140.00308, 4634.009)(139.03868, 525998.3)(140.04251, 36403.57)(141.03963, 1400.638)(121.02933, 14449.014)(122.031235, 404.06253)(146.92232, 412587.34)(147.97508, 46602.008)(148.02516, 26709.21)
4-Hydroxybenzaldehyde	Other polyphenols	Hydroxybenzaldehydes	3713006	5416827	3501300	9579628	1.9695	(122.77693, 10583.756)(124.03866, 19157.275)(126.0467, 330.16)(108.68824, 7958.8057)(109.0392, 17174.5)(125.33665, 17544.791)(124.04553, 15448.4795)(107.63735, 14562.433)(106.038574, 2516.455)(148.45482, 548.13525)(149.36867, 438.48666)(129.02124, 245260.53)(130.11392, 20938.436)(131.06544, 2154.5566)(132.03027, 810.53876)
4-Vinylsyringol	Other polyphenols	Alkylmethoxyphenols	471315	1852473	464809	1	3.02188	(242.95912, 31517.92)(243.48438, 6107.44)(244.47379, 2005.4211)(224.98479, 3363.2422)(227.37459, 2356.8452)(228.16405, 882.89856)(244.41951, 2827.8687)(247.11235, 819.40497)(248.1116, 54146.52)(227.59781, 3889.99)(229.7015, 1792.892)(230.0986, 1547.49)(265.7563, 9524.087)(266.3331, 1281.184)(267.0802, 779.73)(248.99442, 18155.059)(249.93173, 7857.1045)(250.4853, 4631.099)(252.0906, 3298.75)
4-Ethylguaiacol	Other polyphenols	Alkylmethoxyphenols	251530	1054827	1049789	1082485	3.7614	(177.85576, 23283.133)(179.22394, 10683.691)(180.08835, 1293.8712)(135.07927, 11373.341)(136.0772, 1343.2)(153.88809, 1706.6572)(154.75856, 1021.4367)(155.4979, 9268.056)(154.09203, 3834.0635)(155.1051, 194.68)(158.98813, 9693.372)(161.20337, 8629.633)(162.07457, 7140.28)
4-Vinylguaiacol	Other polyphenols	Alkylmethoxyphenols	1	384986	975442	588037	1.62837	(153.3031, 4762.784)(152.74294, 830.88666)(134.80804, 7362.62)(136.31717, 1106.6099)(137.0682, 2064.055)(153.59506, 2476.175)(152.0676, 1698.91)(135.43982, 1930.9363)(134.067, 550.27)(175.34251, 115985.92)(177.28615, 40465.53)(177.78505, 42805.26)(178.07056, 15724.609)(155.17352, 1940.6572)(156.0392, 423.25)
5-Tricosenylresorcinol	Other polyphenols	Alkylphenols	495647	453888	552651	545282	22.1996	(430.3786, 6981.063)(431.38184, 4324.6353)(432.3856, 1387.1826)(412.3636, 3036.9453)(413.37552, 430467.5)(414.37878, 130977.516)(415.38174, 20939.81)(416.3812, 2205.2551)(417.3667, 429.72998)(454.88446, 12611.213)(455.8563, 3436.4849)(456.37457, 314.454)(435.3564, 24579.633)(436.35995, 6712.945)(437.36102, 1593.0562)(438.37177, 493.904)
5-Pentadecylresorcinol	Other polyphenols	Alkylphenols	312796	588281	539571	200439	14.1139	(323.4273, 5569.388)(322.27835, 3078.6274)(324.29022, 1560.1367)(302.26495, 12777.51)(303.26666, 1246.0688)(304.2842, 241.34)(322.78775, 483.51334)(303.77313, 352.70502)(345.93323, 3048.6497)(347.27124, 420.17285)(329.00824, 1770.9801)
5-Tricosylresorcinol	Other polyphenols	Alkylphenols	522375	418045	435120	457359	17.6518	(432.3894, 542.94)(456.39478, 5987.78)(457.40356, 143.0)(438.39395, 69678.27)(439.39688, 17216.826)(440.54895, 5862.934)
4-Vinylphenol	Other polyphenols	Alkylphenols	628274	1316117	962525	1084023	5.17427	(121.79383, 1257.0626)(122.0596, 78.56)(105.77472, 1863.4827)(121.30865, 3593.1812)(122.06369, 418.06168)(103.05393, 10284.014)(104.05686, 1478.7864)(145.15883, 22069.865)(146.38968, 6764.6035)(147.4335, 52274.62)(148.06001, 131838.34)(126.725075, 4568.774)(127.04373, 3074.5967)
4-Methylcatechol	Other polyphenols	Alkylphenols	3799841	4278183	5786456	5088128	5.65658	(125.82168, 11980.959)(127.494026, 12538.2)(129.064, 566.66)(107.3109, 240353.95)(108.04474, 16028.287)(110.26243, 4883.484)(111.0544, 1075.79)(127.02313, 5644.318)(109.59679, 132490.23)(108.65316, 44739.59)(109.656265, 1701.9)(148.54723, 163927.39)(149.50723, 165282.44)(149.47112, 62794.336)(152.0566, 467198.28)(133.30824, 4446.9907)(133.89029, 5806.6514)(134.0434, 1677.37)
3-Methylcatechol	Other polyphenols	Alkylphenols	3799841	4278183	5786456	5088128	5.65658	(125.82168, 11980.959)(127.494026, 12538.2)(129.064, 566.66)(107.3109, 240353.95)(108.04474, 16028.287)(110.26243, 4883.484)(111.0544, 1075.79)(127.02313, 5644.318)(109.59679, 132490.23)(108.65316, 44739.59)(109.656265, 1701.9)(148.54723, 163927.39)(149.50723, 165282.44)(149.47112, 62794.336)(152.0566, 467198.28)(133.30824, 4446.9907)(133.89029, 5806.6514)(134.0434, 1677.37)
5-Heptadecylresorcinol	Other polyphenols	Alkylphenols	418992	325087	2639294	1927971	16.6238	(349.30865, 2565.9453)(351.31, 143729.81)(352.56714, 35821.89)(331.39777, 8846.249)(331.29938, 1423.4509)(350.19034, 3153.9265)(352.31958, 1857.0101)(354.3344, 5334.255)(332.11853, 4032.272)(336.3222, 589.065)(372.08246, 6887.9946)(374.0164, 1414.0013)(356.76306, 4684.5312)(357.91745, 607.74146)
5-Pentacosenylresorcinol	Other polyphenols	Alkylphenols	612784	568896	527220	545917	18.7874	(461.91855, 4340.8135)(460.4161, 2313.3425)(464.4237, 504.9525)(440.4068, 20643.465)(441.4094, 7165.926)(442.41266, 1089.2479)(465.23526, 4645.35)(482.34756, 54017.71)(483.73886, 16766.652)(484.4065, 9631.135)(485.41092, 133.49875)(466.60135, 18385.87)(467.1294, 7669.292)(469.4167, 1098.69)
5-Heneicosylresorcinol	Other polyphenols	Alkylphenols	1	452544	1	405627	20.4625	(408.98438, 4129.235)(410.17416, 958.66)(409.88254, 961.345)(388.35257, 85097.05)(389.35587, 23932.242)(390.35892, 2343.965)(427.4967, 20267.04)(428.49063, 6288.8643)(410.22336, 9035.142)(412.05533, 4606.1904)
5-Heneicosenylresorcinol	Other polyphenols	Alkylphenols	192491	344453	244213	1213101	19.1105	(402.35422, 10514.771)(403.35852, 10273.395)(404.3612, 612.2745)(384.34387, 3529.853)(385.3486, 398.51)(405.35544, 24728.398)(406.35706, 7391.2646)(407.36304, 1106.903)(389.36026, 38082.977)(390.36343, 8992.452)(391.36508, 501.42)(426.72556, 35568.93)(428.00885, 12739.092)(429.27032, 1222.9749)(407.901, 10574.293)(409.78793, 737.1989)
5-Nonadecylresorcinol	Other polyphenols	Alkylphenols	3663178	1	4225284	1	20.1201	(377.49783, 10649.904)(377.3408, 2881.283)(378.3318, 774.24)(360.46417, 82806.74)(361.3241, 20188.826)(362.328, 15350.47)(379.85123, 8306.798)(379.35812, 3477.2302)(362.2326, 25853.137)(362.33255, 17334.143)(363.33374, 1863.1133)(364.34824, 977.49)(400.7556, 1092.76)(400.6604, 451.7933)(383.41107, 115394.914)(384.31454, 31126.125)(385.31558, 11664.19)(386.3203, 426.1067)
5-Nonadecenylresorcinol	Other polyphenols	Alkylphenols	630541	611774	682175	506767	19.4988	(377.1015, 129046.25)(377.7274, 59274.645)(378.82886, 10595.162)(359.02756, 80590.836)(360.31668, 21189.656)(361.31903, 1333.0431)(376.82645, 3425.2751)(377.58887, 942.735)(379.3369, 98.83)(359.87363, 85581.47)(360.877, 20269.89)(361.32092, 3025.958)(362.32233, 427.625)(399.23682, 1007.2314)(400.3157, 346.83)(380.99557, 416330.97)(382.06586, 102119.914)(383.38257, 24211.09)(384.31012, 2903.361)
4-Ethylphenol	Other polyphenols	Alkylphenols	1142518	1025484	843465	1190259	5.1888	(122.85772, 6398.238)(123.0741, 339.93002)(107.11426, 64993.17)(107.8219, 52978.81)(108.0727, 9257.58)(123.944336, 14292.099)(124.08198, 6062.364)(125.0848, 391.26)(105.44511, 9386.135)(106.07048, 987.92804)(146.74847, 2168.5603)(149.73903, 3144.39)(150.0751, 4336.45)(130.14609, 41012.34)(131.12279, 1666.2252)
4-Ethylcatechol	Other polyphenols	Alkylphenols	1	1631501	441304	1479157	2.6226	(139.07138, 31999.844)(143.0793, 621.9467)(121.20486, 1267.3243)(139.37276, 28281.396)(140.06755, 2484.77)(121.41174, 3574.5093)(122.059616, 1162.676)(161.21695, 13674.515)(162.27104, 1860.5692)(145.63695, 11278.91)(145.98894, 18023.701)(147.33144, 24478.219)(147.55826, 18037.05)
Syringaldehyde	Other polyphenols	Hydroxybenzaldehydes	3282566	3109752	2909158	3175942	4.4387	(182.86511, 111786.54)(185.34373, 93313.96)(186.06662, 100434.2)(186.0662, 24318.86)(165.38278, 1584.0195)(168.05243, 34494.01)(184.59883, 67316.5)(185.2236, 22653.83)(186.57379, 13642.395)(187.0783, 718.23)(165.0543, 21203.832)(166.05672, 2204.4263)(167.0693, 288.34)(205.62836, 12872.789)(206.62737, 1752.1425)(189.49178, 2973.9236)(191.41515, 8125.28)(192.0544, 7135.2)
Demethoxycurcumin	Other polyphenols	Curcuminoids	1356083	1429506	1	1916456	4.96955	(340.87177, 4553.904)(341.12146, 965.37994)(342.1171, 834.07)(321.75345, 9734.905)(322.10883, 2893.102)(322.1033, 240.36)(340.8994, 6154.5625)(341.96527, 3430.828)(342.63574, 1935.7925)(321.63922, 70825.56)(322.20828, 15428.57)(323.1112, 2389.182)(361.53006, 17697.627)(362.47806, 9259.0625)(363.1069, 2246.09)(343.47464, 17105.588)(344.51544, 4045.0967)(346.3018, 629.458)
Bisdemethoxycurcumin	Other polyphenols	Curcuminoids	1961994	2207150	1853949	2046927	2.8102	(308.89847, 4997.8315)(311.51312, 901.328)(311.44412, 864.44336)(312.1136, 4971.92)(292.17212, 1890.9072)(292.4241, 622.92334)(310.3713, 3464.1042)(311.66055, 4347.8936)(312.12616, 5957.189)(313.1324, 712.03)(293.5885, 5446.2373)(294.31644, 966.8408)(295.10962, 1195.0775)(332.34088, 4737.5415)(334.5165, 3719.8926)(335.0986, 595.48)(314.0097, 13344.511)(315.96533, 5562.808)(316.59137, 4954.8003)(3…
Curcumin	Other polyphenols	Curcuminoids	250662	321905	297661	403895	4.26497	(369.85925, 6250.305)(369.1431, 1276.17)(351.5564, 7206.908)(351.0981, 420.48)(373.74176, 5485.466)(374.1445, 7296.72)(351.50995, 11990.332)(352.12518, 4216.702)(353.11737, 1575.8375)(391.61142, 27762.379)(392.49915, 5283.566)(393.2549, 574.871)(374.5174, 6663.1816)(375.5544, 3747.2097)(376.36215, 6313.604)(377.1264, 177.35)(378.1247, 173.66)
Ligstroside	Other polyphenols	Tyrosols	708762	897492	747460	696323	5.62046	(525.30304, 976.64777)(530.1891, 4032.9048)(507.00775, 4201.9277)(507.1854, 2696.907)(508.18848, 600.02997)(527.7594, 2862.3196)(530.2076, 507.8275)(531.204, 608.625)(509.91443, 7584.6567)(508.17657, 501.63873)(550.82227, 3174.0884)(552.1767, 253.54)(529.7563, 9637.441)(531.8295, 5183.32)(533.6754, 491.26)
Demethyloleuropein	Other polyphenols	Tyrosols	7709889	7781232	7889566	7613022	6.4159	(527.0546, 5748.3906)(528.1697, 2447.2524)(509.83365, 14811.31)(510.1712, 4123.288)(529.18585, 30536.67)(530.18896, 7142.56)(511.24753, 2364.375)(512.6266, 14674.299)(515.17004, 71727.04)(549.1561, 173484.11)(550.1585, 47167.93)(551.1515, 14755.242)(552.1541, 2223.44)(531.2464, 36074.348)(532.1612, 8927.261)(533.1439, 2160.154)
p-HPEA-EDA	Other polyphenols	Tyrosols	437554	380191	499911	606257	2.3773	(305.61865, 12586.377)(306.13, 2999.5605)(307.1473, 259.02)(287.21878, 4062.8567)(289.69907, 6713.6616)(290.1902, 11321.407)(290.1237, 16941.93)(305.38373, 20401.004)(306.36224, 1898.2177)(307.13696, 1451.3734)(288.5615, 1543.6936)(288.1241, 105.59)(327.8777, 2097.9866)(331.3556, 71738.305)(332.13232, 25432.148)(310.3883, 4634.844)(311.81357, 1814.5938)(313.1545, 2875.3203)(313.94485, 2148.0059)(…
3,4-DHPEA-AC	Other polyphenols	Tyrosols	969832	1	857173	959206	5.3839	(197.72179, 8678.501)(198.60051, 20961.766)(199.68369, 4715.966)(200.08746, 1614.5067)(179.0662, 10906.16)(180.26712, 3130.6658)(181.57472, 11404.115)(182.7431, 6179.8804)(198.36899, 33513.367)(198.0831, 5495.07)(199.07486, 5103.26)(179.18246, 17378.707)(180.06764, 2932.4956)(220.77559, 2005.2125)(223.21416, 2148.8657)(224.073, 4052.4)(203.86765, 16093.247)(204.64333, 30703.229)(204.97816, 12955.…
Oleoside 11-methylester	Other polyphenols	Tyrosols	4374982	4306474	4402447	4421872	4.238	(405.47562, 4074.2126)(406.38623, 1288.0337)(408.148, 1250.565)(388.7615, 686.19086)(389.38318, 1548.3451)(390.1347, 1354.27)(406.14432, 1660.5715)(388.43216, 991.0641)(389.13974, 1940.26)(392.1434, 786.96)(427.3619, 38074.766)(428.43192, 13309.281)(429.69626, 4525.534)(411.0596, 11994.798)(412.73108, 3900.171)(413.11224, 18159.416)(414.11288, 4044.9268)
Oleuropein-aglycone	Other polyphenols	Tyrosols	572645	879575	820376	533417	4.14341	(380.2652, 13881.16)(380.8726, 15283.994)(382.6523, 4288.6377)(383.1526, 4692.31)(361.05524, 8707.836)(361.11975, 5557.553)(362.13318, 235.45001)(382.53528, 20313.295)(383.5892, 7415.4653)(362.04733, 3298.794)(364.13184, 808.76)(402.36877, 3801.3562)(403.67712, 1390.1685)(405.12964, 1257.8168)(384.5384, 4432.161)(386.3214, 1610.9669)(387.53677, 1315.08)(387.86554, 1376.2925)(388.1135, 1272.41)
Oleuropein	Other polyphenols	Tyrosols	72800000	75900000	71200000	43300000	6.06654	(544.7217, 15739.29)(546.1993, 497.6364)(523.16486, 4594.595)(524.1941, 1040.64)(544.397, 27080.396)(545.75494, 8168.757)(525.4982, 3162.251)(529.1854, 1510.3)(565.11646, 5964.0522)(564.84106, 444.3819)(546.7306, 12594.982)(547.77374, 7320.556)(549.1593, 3514.3)(551.1804, 1072.3)
3,4-DHPEA-EA	Other polyphenols	Tyrosols	572645	879575	820376	533417	4.14341	(380.2652, 13881.16)(380.8726, 15283.994)(382.6523, 4288.6377)(383.1526, 4692.31)(361.05524, 8707.836)(361.11975, 5557.553)(362.13318, 235.45001)(382.53528, 20313.295)(383.5892, 7415.4653)(362.04733, 3298.794)(364.13184, 808.76)(402.36877, 3801.3562)(403.67712, 1390.1685)(405.12964, 1257.8168)(384.5384, 4432.161)(386.3214, 1610.9669)(387.53677, 1315.08)(387.86554, 1376.2925)(388.1135, 1272.41)
Oleoside dimethylester	Other polyphenols	Tyrosols	1153959	1448746	1625863	1626187	6.25626	(419.48862, 1456.6733)(401.22784, 18691.521)(402.24966, 3418.4143)(403.15414, 731.43506)(420.15344, 376.53665)(406.1476, 318.03)(441.41238, 58426.492)(442.21533, 12696.158)(443.14682, 2071.2395)(425.5373, 6512.42)(424.12637, 5842.2715)
Ligstroside-aglycone	Other polyphenols	Tyrosols	3517714	3326658	3527091	3464640	4.23255	(363.34464, 12350.762)(364.2723, 6257.2437)(365.14935, 1748.2942)(344.50403, 6333.998)(345.89862, 4129.23)(346.1449, 134.83)(363.81607, 360.29416)(345.63074, 23877.434)(346.97092, 6488.347)(347.5687, 2411.797)(386.12662, 1343.0262)(387.50607, 882.2949)(368.32404, 13672.091)(369.00085, 3736.9583)
Hydroxytyrosol 4-O-glucoside	Other polyphenols	Tyrosols	64700000	66000000	64800000	65000000	13.9125	(317.20847, 36952.723)(318.34647, 6409.253)(319.1273, 6107.82)(320.121, 1074.3)(298.996, 4346.4404)(299.8565, 2768.71)(317.785, 354.92667)(319.1282, 5647.24)(320.12488, 966.955)(322.1386, 9699.1)(300.87506, 4661.0127)(339.1032, 80504.36)(340.10593, 13753.984)(323.10327, 1248.3986)(324.10187, 1059.59)
3,4-DHPEA-EDA	Other polyphenols	Tyrosols	1263118	1287413	2808072	1312021	6.03046	(321.15216, 13124.894)(322.7553, 6571.6777)(323.63647, 5119.7393)(324.12924, 2153.2637)(303.87238, 5688.7153)(304.68524, 3179.5215)(306.87354, 2603.4075)(321.59488, 9787.365)(322.53638, 4322.9907)(303.2068, 7033.339)(304.55502, 1256.2228)(343.70663, 6276.63)(345.91934, 5560.134)(348.13037, 3453.9316)(325.1056, 13947.299)(326.1079, 2366.8853)(327.11914, 607.9863)
p-HPEA-EA	Other polyphenols	Tyrosols	3517714	3326658	3527091	3464640	4.23255	(363.34464, 12350.762)(364.2723, 6257.2437)(365.14935, 1748.2942)(344.50403, 6333.998)(345.89862, 4129.23)(346.1449, 134.83)(363.81607, 360.29416)(345.63074, 23877.434)(346.97092, 6488.347)(347.5687, 2411.797)(386.12662, 1343.0262)(387.50607, 882.2949)(368.32404, 13672.091)(369.00085, 3736.9583)
p-HPEA-AC	Other polyphenols	Tyrosols	2100590	2968562	2911036	1879660	15.4789	(181.97874, 5746.5493)(182.96803, 6827.5244)(183.09029, 8034.112)(162.182, 5162.211)(164.0764, 409.24)(182.089, 3085.055)(163.28186, 22241.1)(164.28456, 1771.884)(165.0826, 64.22)(206.67764, 8189.242)(207.0816, 6926.0)(186.11522, 18585.568)(187.12955, 14452.299)(188.35504, 5732.1045)(189.13472, 13350.917)(190.07298, 5389.1797)
Hydroxytyrosol	Other polyphenols	Tyrosols	1941158	350370	475949	326566	2.20358	(156.1762, 6280.1216)(157.3568, 11814.586)(158.6751, 5011.498)(137.7723, 703285.3)(139.05826, 56866.67)(140.24178, 18574.24)(141.064, 638.662)(156.09868, 21192.574)(157.41873, 27530.82)(158.26562, 47189.934)(159.0805, 3608.5776)(137.27673, 34281.543)(141.06804, 10955.73)(179.67313, 8973.556)(180.36188, 3216.2034)(181.86331, 471.37997)(182.0606, 445.14)(161.97728, 3716.1777)(162.85246, 4852.8687)(…
Tyrosol	Other polyphenols	Tyrosols	1	1631501	441304	1479157	2.6226	(139.07138, 31999.844)(143.0793, 621.9467)(121.20486, 1267.3243)(139.37276, 28281.396)(140.06755, 2484.77)(121.41174, 3574.5093)(122.059616, 1162.676)(161.21695, 13674.515)(162.27104, 1860.5692)(145.63695, 11278.91)(145.98894, 18023.701)(147.33144, 24478.219)(147.55826, 18037.05)
Guaiacol	Other polyphenols	Methoxyphenols	3799841	4278183	5786456	5088128	5.65658	(125.82168, 11980.959)(127.494026, 12538.2)(129.064, 566.66)(107.3109, 240353.95)(108.04474, 16028.287)(110.26243, 4883.484)(111.0544, 1075.79)(127.02313, 5644.318)(109.59679, 132490.23)(108.65316, 44739.59)(109.656265, 1701.9)(148.54723, 163927.39)(149.50723, 165282.44)(149.47112, 62794.336)(152.0566, 467198.28)(133.30824, 4446.9907)(133.89029, 5806.6514)(134.0434, 1677.37)
Juglone	Other polyphenols	Naphtoquinones	597244	606728	653036	606643	1.608	(175.97266, 7734.399)(176.14732, 4866.1675)(179.0475, 340.59)(156.2828, 10736.261)(161.03053, 27233.365)(175.67516, 68971.805)(176.8409, 21307.55)(159.39238, 11751.025)(161.13393, 6289.882)(162.04265, 7188.2305)(198.98572, 9222.454)(200.00284, 8667.169)(201.5331, 5199.094)(202.03526, 2048.8018)(181.72937, 5042.1016)(183.19772, 4417.1997)(183.57004, 6836.12)(184.02754, 4981.407)
1,4-Naphtoquinone	Other polyphenols	Naphtoquinones	1220004	154822	96155	1	2.18547	(161.27339, 8249.93)(161.4437, 2343.072)(142.09143, 9287.623)(143.53743, 5457.5796)(162.54198, 11454.555)(164.0542, 720.04)(142.75264, 20228.855)(144.43916, 7245.564)(145.0483, 27751.967)(146.05156, 453.44666)(183.14365, 6241.807)(184.95923, 7575.125)(185.78693, 17217.213)(186.0436, 2742.15)(163.09221, 32394.025)
Coumestrol	Other polyphenols	Other polyphenols	1	221944	379454	1884938	1.7852	(270.36737, 3552.8735)(271.5726, 2808.2415)(272.14557, 6828.572)(273.05157, 11967.159)(251.66148, 5075.702)(253.67162, 4344.7773)(254.4594, 5201.3677)(254.7115, 11411.363)(255.0464, 14895.29)(270.94315, 5380.7466)(272.8946, 6764.2983)(273.6002, 9621.204)(274.05228, 5351.897)(252.24715, 5525.9634)(253.5895, 9243.83)(255.27339, 7955.784)(255.79875, 5358.475)(291.73834, 4568.271)(292.79984, 1830.375…
3,4-Dihydroxyphenylglycol	Other polyphenols	Other polyphenols	2439185	2856697	2828613	1605879	2.63493	(171.48833, 7698.6777)(172.92, 13244.161)(174.06622, 1651.0781)(153.12077, 12859.062)(154.38295, 322.81998)(173.35754, 47041.156)(174.22867, 14900.535)(154.37836, 22636.463)(154.59207, 5222.847)(155.05867, 708.9634)(194.06784, 13226.279)(194.50381, 2808.5723)(195.4482, 375.58)(177.06277, 38680.523)(176.03758, 32997.156)
Catechol	Other polyphenols	Other polyphenols	1259929	1132638	1091360	769412	4.02885	(113.3711, 6124.5283)(115.0499, 92.25)(111.04404, 28104.885)(112.045006, 854.73627)(113.0383, 135.49)(136.4805, 32653.684)(137.03986, 39994.47)(119.027695, 232414.27)(120.02748, 14124.83)
Pyrogallol	Other polyphenols	Other polyphenols	7825497	7895464	8092168	5058355	10.1739	(126.142105, 9856.911)(131.0438, 27088.47)(113.03329, 19674.865)(128.46649, 51438.25)(128.03934, 4896.9)(109.11953, 22011.676)(110.032166, 1736.6768)(149.02194, 48964.223)(150.02533, 5568.063)(135.48149, 1312.0516)(135.69054, 998.14667)
Arbutin	Other polyphenols	Other polyphenols	864552	3384262	3294632	3454433	2.84902	(273.35742, 6081.222)(274.1163, 10952.754)(276.59793, 10782.12)(255.42403, 5968.857)(257.74893, 4415.2207)(258.0871, 3449.875)(273.66626, 2508.9302)(274.08875, 648.68)(256.01166, 14354.838)(257.09555, 4724.7207)(259.0917, 851.71)(295.0779, 233302.67)(296.08002, 36700.68)(297.07996, 6537.0464)(298.072, 153.65)(277.985, 12206.752)(278.75647, 2709.923)(281.0804, 578.42)
Phlorin	Other polyphenols	Other polyphenols	1344381	2021671	962093	4252710	2.71973	(288.59232, 12134.236)(290.08804, 3467.7898)(271.36346, 30349.227)(272.91248, 22379.055)(273.99838, 14095.724)(274.08218, 9194.92)(290.22018, 4693.48)(291.65402, 4207.131)(271.65436, 44203.156)(272.72705, 2433.7778)(275.08963, 1371.16)(311.42023, 6439.94)(313.14163, 6339.332)(314.28412, 18033.861)(315.57617, 5776.215)(316.0859, 3909.44)(293.06174, 41921.35)(294.06317, 5718.0254)(295.05814, 4159.2…
Thymol	Other polyphenols	Phenolic terpenes	1	1	353977	886713	2.74927	(153.78188, 5274.697)(133.09766, 2506.375)(152.0392, 3216.8577)(133.13147, 7947.0615)(173.09317, 16045.23)(155.74016, 3036.694)(160.09616, 6859.655)
Carnosic acid	Other polyphenols	Phenolic terpenes	413681	130716	109924	286144	13.7604	(332.8143, 8235.707)(334.4304, 2483.0483)(335.2516, 6939.3975)(336.21317, 1608.0214)(337.20358, 4454.7915)(315.27667, 1660.2756)(317.53482, 890.4483)(319.1934, 18817.2)(333.20035, 9350.66)(334.20493, 551.9363)(317.2058, 210.41)(355.59625, 5417.85)(358.205, 3118.1)(339.34546, 5663.662)(339.17685, 788.51337)
Carnosol	Other polyphenols	Phenolic terpenes	596400	1	1	586797	13.5162	(312.60092, 9799.167)(313.1689, 1439.7859)(354.7723, 3973.4185)(357.1859, 6277.8047)(315.18738, 1140.005)(318.1885, 1133.0)(331.18607, 30518.566)(332.1892, 5028.2593)(333.19952, 581.4125)(338.66196, 2084.9458)(337.45657, 4703.0615)
Epirosmanol	Other polyphenols	Phenolic terpenes	216798	171639	1	95634	12.6196	(347.41772, 9380.812)(349.00116, 5977.7407)(349.28937, 14183.13)(350.19678, 3556.1)(329.17194, 4860.756)(330.8429, 1542.38)(331.1853, 23390.41)(349.18326, 8220.706)(351.20444, 3425.3801)(329.65787, 21676.357)(330.174, 4909.8823)(331.1802, 211.11)(369.3675, 1164.49)(372.1677, 6010.88)(373.1684, 5821.55)(374.1915, 2629.87)(352.15787, 1290.3983)(354.6658, 2029.475)
Rosmadial	Other polyphenols	Phenolic terpenes	665040	3440261	657544	694164	10.2684	(348.5953, 10103.4375)(347.1618, 5184.8896)(348.1734, 475.83878)(349.1801, 1487.71)(328.23074, 4090.9658)(328.15204, 597.3275)(348.9465, 18510.863)(350.1844, 4942.375)(330.304, 5762.477)(370.1801, 14684.923)(371.87897, 2236.7097)(370.1617, 276.12)(372.1656, 3124.3)(349.63757, 20624.326)(351.8642, 4152.4893)(353.66254, 633.645)
Carvacrol	Other polyphenols	Phenolic terpenes	136146	1	353977	886713	5.46766	(153.36285, 5560.5024)(133.09763, 2788.132)(152.25911, 6029.4214)(155.123, 394.88)(133.12607, 7888.3335)(173.09314, 16131.609)(155.84004, 3180.2183)(160.09616, 6859.655)
3-Methoxyacetophenone	Other polyphenols	Hydroxybenzoketones	1	384986	975442	588037	1.62837	(153.3031, 4762.784)(152.74294, 830.88666)(134.80804, 7362.62)(136.31717, 1106.6099)(137.0682, 2064.055)(153.59506, 2476.175)(152.0676, 1698.91)(135.43982, 1930.9363)(134.067, 550.27)(175.34251, 115985.92)(177.28615, 40465.53)(177.78505, 42805.26)(178.07056, 15724.609)(155.17352, 1940.6572)(156.0392, 423.25)
2,3-Dihydroxy-1-guaiacylpropanone	Other polyphenols	Hydroxybenzoketones	978105	2914849	1115054	2800919	3.27687	(212.61797, 11509.316)(214.31357, 2539.4578)(215.57932, 836.25)(195.17789, 5227.7)(197.06848, 41236.465)(198.23671, 6381.7935)(199.07124, 698.46)(214.4418, 19572.332)(214.8281, 6120.725)(215.0719, 483.44)(196.06644, 7502.8125)(197.34656, 1957.2147)(198.8475, 3019.2097)(199.6511, 4044.2427)(200.07983, 3548.8567)(235.65587, 6904.318)(237.67943, 1865.6459)(239.177, 834.65)(240.0641, 965.56)(218.1051…
Sinapaldehyde	Other polyphenols	Hydroxycinnamaldehydes	7894443	1	3894733	7669756	3.60435	(209.20656, 17372.549)(210.91348, 3201.81)(212.14091, 6941.147)(213.08263, 1156.8683)(191.32414, 2900.434)(193.78616, 5613.882)(194.74654, 2578.8499)(195.0804, 148.79)(210.38927, 9511.078)(211.75378, 29453.217)(212.75635, 5521.3984)(214.0935, 1097.67)(192.85345, 2702.0574)(194.8157, 7948.9033)(195.37572, 5255.1455)(196.0838, 3401.74)(232.70744, 23512.793)(234.20819, 8512.694)(234.9595, 2706.1592)…
Ferulaldehyde	Other polyphenols	Hydroxycinnamaldehydes	1	1	4828942	1	7.75272	(179.0434, 11981.397)(180.09714, 2996.4312)(181.37215, 988.71906)(182.82782, 7823.613)(160.05392, 134702.36)(161.05414, 11130.542)(162.05049, 1720.9958)(163.0534, 173.46)(163.62993, 11264.909)(165.23567, 16750.758)(203.53383, 17188.305)(204.41602, 30634.621)(204.5987, 14424.87)(205.18916, 19622.592)(206.06433, 3132.2676)(186.31218, 16713.182)(187.38306, 2181.2249)(188.05249, 18452.426)
Umbelliferone	Other polyphenols	Hydroxycoumarins	1161775	617599	849639	508927	3.4663	(162.09909, 4602.019)(163.0359, 550.6475)(144.01976, 5402.512)(145.03131, 890.165)(165.5093, 46234.918)(165.3232, 6678.1655)(167.71797, 32282.79)(168.0517, 38559.34)(146.43388, 6635.6797)(186.97495, 9895.877)(188.15775, 4742.5747)(189.2705, 9195.65)(189.99887, 9345.165)(190.0288, 9341.64)(168.74973, 3764.7908)(170.7975, 3218.549)(171.1897, 11972.435)(172.0255, 524.05)
Esculin	Other polyphenols	Hydroxycoumarins	658724	1271199	589825	1	5.37484	(341.75385, 4601.3335)(342.5122, 4000.3215)(343.08865, 1596.2999)(345.0858, 8455.2)(322.59546, 39063.945)(323.86523, 8114.47)(325.1811, 817.126)(326.0717, 849.0011)(341.0859, 5436.72)(342.0917, 350.02)(323.24976, 50363.79)(324.29587, 7979.88)(325.14294, 1111.0725)(365.02118, 3489.257)(365.58038, 6217.0835)(368.0826, 1449.09)(345.1614, 2873.0474)(349.0619, 7335.38)(350.0635, 208.56)
Mellein	Other polyphenols	Hydroxycoumarins	1	1	4828942	1	7.75272	(179.0434, 11981.397)(180.09714, 2996.4312)(181.37215, 988.71906)(182.82782, 7823.613)(160.05392, 134702.36)(161.05414, 11130.542)(162.05049, 1720.9958)(163.0534, 173.46)(163.62993, 11264.909)(165.23567, 16750.758)(203.53383, 17188.305)(204.41602, 30634.621)(204.5987, 14424.87)(205.18916, 19622.592)(206.06433, 3132.2676)(186.31218, 16713.182)(187.38306, 2181.2249)(188.05249, 18452.426)
4-Hydroxycoumarin	Other polyphenols	Hydroxycoumarins	1161775	617599	849639	508927	3.4663	(162.09909, 4602.019)(163.0359, 550.6475)(144.01976, 5402.512)(145.03131, 890.165)(165.5093, 46234.918)(165.3232, 6678.1655)(167.71797, 32282.79)(168.0517, 38559.34)(146.43388, 6635.6797)(186.97495, 9895.877)(188.15775, 4742.5747)(189.2705, 9195.65)(189.99887, 9345.165)(190.0288, 9341.64)(168.74973, 3764.7908)(170.7975, 3218.549)(171.1897, 11972.435)(172.0255, 524.05)
Esculetin	Other polyphenols	Hydroxycoumarins	144292	173574	1	262830	1.92293	(179.2525, 3420.8157)(181.23285, 23848.371)(182.2833, 12590.5)(160.70653, 6048.829)(162.01797, 3679.7788)(162.0166, 727.67505)(181.4275, 17748.367)(182.12653, 20872.94)(183.0475, 63370.51)(163.33446, 2617.2017)(165.28357, 4576.9263)(165.78325, 3024.795)(166.0334, 4173.31)(203.92572, 10776.1)(205.28755, 11694.916)(206.02794, 7403.452)(185.09181, 41612.52)(186.5409, 16248.971)(187.24004, 22578.287)…
Scopoletin	Other polyphenols	Hydroxycoumarins	1773903	1459343	1781253	1639205	2.7991	(192.78398, 6381.061)(194.4977, 3232.8564)(196.21779, 5240.393)(196.049, 2089.59)(176.85088, 5121.298)(176.23654, 9079.15)(177.03516, 18111.125)(179.0466, 583.88)(193.46207, 9937.797)(194.36754, 2371.999)(195.80188, 3115.04)(176.19228, 58094.484)(176.03513, 27541.82)(217.24579, 5828.331)(219.0111, 15490.66)(219.21028, 22419.225)(199.00536, 6441.1387)(200.33102, 7507.3374)(201.6814, 2401.5244)(202…
Coumarin	Other polyphenols	Hydroxycoumarins	305135	213872	179153	645247	4.53898	(146.3155, 2143.5017)(128.02444, 38473.883)(129.0214, 463962.75)(147.88773, 183100.39)(148.84969, 43329.15)(149.12701, 1099.535)(131.81458, 8385.413)(132.7724, 1628.9146)(134.045, 4497.92)(171.43309, 42873.508)(173.15475, 12827.037)(173.66516, 14202.42)(152.62747, 117673.11)(153.5213, 19103.379)(155.02466, 4385.708)(156.03023, 1629.36)
2-Methoxy-5-prop-1-enylphenol	Other polyphenols	Hydroxyphenylpropenes	6488111	6832826	6620450	6564653	6.7303	(165.77309, 45377.035)(166.62378, 9919.684)(168.09645, 1016.17786)(169.0954, 335.505)(146.45996, 6017.9917)(147.0758, 461.18)(148.0698, 404.09)(168.09917, 153.23749)(147.97229, 49963.6)(148.08363, 17016.092)(149.09097, 1157.3525)(189.15053, 2831.6294)(190.7065, 2806.0325)(191.5818, 2119.795)(172.34496, 18607.273)(173.93102, 4678.9404)(173.0756, 11646.29)
Anethole	Other polyphenols	Hydroxyphenylpropenes	3505200	3432498	3535642	3493907	4.918	(171.0793, 539.755)(131.0847, 22343.36)(148.09259, 1114.81)(149.0953, 93236.836)(150.09961, 9834.205)(151.11073, 298.72)(156.07596, 12458.828)(157.07825, 11759.791)
Acetyl eugenol	Other polyphenols	Hydroxyphenylpropenes	577556	654860	1	674369	6.6178	(207.07246, 7514.982)(208.00932, 1537.2345)(188.33269, 1809.9286)(190.0911, 1980.27)(207.60175, 18398.855)(208.46783, 3342.3088)(189.14056, 9189.719)(190.08865, 1094.514)(191.081, 866.48)(230.17107, 29564.494)(231.09058, 4041.615)(213.6995, 2809.0728)(214.57965, 747.555)(216.082, 1605.36)
Estragole	Other polyphenols	Hydroxyphenylpropenes	3505200	3432498	3535642	3493907	11.6636	(148.4402, 9878.624)(149.09314, 1465.0165)(150.08954, 63.898674)(131.08153, 4337.9883)(149.8977, 53365.63)(150.09923, 7270.5405)(151.11073, 298.72)(131.0866, 11758.968)(172.01076, 5475.134)(174.372, 5693.239)(176.0911, 496.14)(154.30305, 6716.9707)(156.56302, 16045.3)(157.85977, 25331.213)
Eugenol	Other polyphenols	Hydroxyphenylpropenes	6488111	6832826	6620450	6564653	6.7303	(165.77309, 45377.035)(166.62378, 9919.684)(168.09645, 1016.17786)(169.0954, 335.505)(146.45996, 6017.9917)(147.0758, 461.18)(148.0698, 404.09)(168.09917, 153.23749)(147.97229, 49963.6)(148.08363, 17016.092)(149.09097, 1157.3525)(189.15053, 2831.6294)(190.7065, 2806.0325)(191.5818, 2119.795)(172.34496, 18607.273)(173.93102, 4678.9404)(173.0756, 11646.29)
	mg/100g	tyrosols eq.	1032.47	1070.9	1107.62	1004.49
Gallic acid 3-O-gallate	Phenolic acids	Hydroxybenzoic acids	421528	625173	685153	518972	2.20487	(323.7422, 1880.1862)(325.26578, 2806.0178)(325.29922, 1108.8225)(326.03784, 405.14)(304.58292, 4258.172)(306.4587, 704.7057)(307.3646, 3172.3418)(308.02884, 769.5267)(309.03574, 3414.53)(324.2543, 3191.6733)(326.36307, 1186.1814)(326.7203, 961.0966)(327.04242, 1013.865)(306.4604, 10752.56)(307.36975, 4261.763)(309.37485, 2717.8018)(309.53906, 1309.805)(346.04965, 1686.9763)(347.89862, 915.92126)…
Ellagic acid glucoside	Phenolic acids	Hydroxybenzoic acids	304188	244720	296862	245568	3.53978	(465.58618, 2179.5903)(466.4423, 1265.0483)(469.4128, 788.56)(447.0486, 1603.4166)(448.9885, 10221.867)(450.06, 3898.2036)(450.89304, 2157.7625)(451.0611, 2593.745)(467.63446, 23354.852)(468.0837, 3425.4084)(469.082, 378.48)(470.0931, 331.39)(450.814, 14202.375)(449.93497, 4132.083)(450.9364, 2154.21)(451.82123, 2166.3699)(488.6518, 2868.8557)(490.19986, 874.43713)(469.66202, 3808.8848)(470.04407…
5-O-Galloylquinic acid	Phenolic acids	Hydroxybenzoic acids	5265724	20200000	21500000	21200000	2.40465	(345.32068, 13446.369)(347.1984, 4725.178)(347.98273, 7357.7812)(348.59125, 1157.465)(327.61072, 6137.113)(330.07666, 1368.9015)(330.27435, 1596.404)(331.079, 498.435)(347.00748, 37774.66)(347.46, 11475.751)(348.84317, 8868.914)(349.94583, 6590.3877)(350.0848, 6097.08)(327.15338, 10869.081)(328.08047, 1641.0863)(329.0717, 1678.4033)(368.91187, 17269.84)(369.98846, 4224.8496)(371.0725, 1408.1283)(…
2,4-Dihydroxybenzoic acid	Phenolic acids	Hydroxybenzoic acids	5242552	1	5303146	5828835	4.739	(155.03384, 40165.02)(156.03514, 5444.432)(137.0228, 7280.3)(155.03484, 14233.142)(156.03543, 818.0892)(137.02333, 26912.83)(138.02733, 3252.8508)(178.0218, 182.23)(159.00435, 31640.436)(160.0042, 670.8934)
Protocatechuic acid	Phenolic acids	Hydroxybenzoic acids	5242552	1	5303146	5828835	4.5319	(155.23367, 41517.78)(156.03508, 6605.128)(137.0227, 3531.76)(155.09764, 14904.706)(156.1157, 1489.8616)(137.10695, 28176.361)(138.02739, 3544.1633)(179.0219, 7991.6665)(178.0109, 1637.85)(159.20018, 31321.43)(161.00755, 658.1175)
Galloyl glucose	Phenolic acids	Hydroxybenzoic acids	8208240	7029177	1893031	1363674	3.3749	(334.3982, 3124.2415)(335.35306, 6995.541)(336.41983, 13006.156)(336.58276, 9907.511)(315.62076, 7320.7476)(315.43604, 1040.5891)(316.0633, 1854.29)(334.38834, 5008.0156)(334.28506, 2778.04)(335.07495, 646.02)(316.07925, 37028.617)(317.83966, 9213.522)(317.74362, 2061.5227)(319.08337, 3733.1)(355.48276, 24746.322)(356.2708, 5137.6562)(357.24088, 344.3794)(338.10657, 2689.2642)(341.0667, 3383.757)…
Gallic acid	Phenolic acids	Hydroxybenzoic acids	11100000	11100000	11100000	11000000	3.3008	(170.31082, 29465.979)(171.60684, 2440.3286)(173.35887, 2612.9998)(175.0347, 2951.57)(153.08792, 1393.3256)(154.01903, 9226.31)(155.3546, 6452.9966)(156.0233, 7856.275)(171.02605, 103706.56)(172.0277, 43416.75)(153.31778, 112752.78)(154.44933, 24186.396)(155.48436, 4445.851)(157.03102, 2260.3699)(194.06908, 2286.3284)(196.44518, 1163.7314)(177.04207, 13539.002)(179.01141, 515.464)
Vanillic acid	Phenolic acids	Hydroxybenzoic acids	2132645	2203288	1891524	2131594	4.45508	(169.8148, 46435.5)(170.88312, 13670.574)(172.57771, 10317.73)(173.05295, 5804.4453)(150.93425, 27902.822)(152.50322, 8388.796)(153.19032, 12084.114)(154.43987, 5587.95)(155.04117, 11245.636)(169.0498, 56157.395)(170.0513, 7985.671)(171.0598, 368.92575)(151.29312, 27484.404)(152.04091, 2741.23)(153.03973, 284.17667)(192.0125, 2270.6653)(193.96938, 1033.5266)(195.71284, 500.38333)(176.6649, 21936.…
2,3-Dihydroxybenzoic acid	Phenolic acids	Hydroxybenzoic acids	5242552	1	5303146	5828835	4.739	(155.03384, 40165.02)(156.03514, 5444.432)(137.0228, 7280.3)(155.03484, 14233.142)(156.03543, 818.0892)(137.02333, 26912.83)(138.02733, 3252.8508)(178.0218, 182.23)(159.00435, 31640.436)(160.0042, 670.8934)
4-Hydroxybenzoic acid	Phenolic acids	Hydroxybenzoic acids	7519528	7920327	8013305	8013268	4.36	(140.00308, 4634.009)(139.03868, 525998.3)(140.04251, 36403.57)(141.03963, 1400.638)(121.02933, 14449.014)(122.031235, 404.06253)(146.92232, 412587.34)(147.97508, 46602.008)(148.02516, 26709.21)
Gentisic acid	Phenolic acids	Hydroxybenzoic acids	5242552	1	5303146	5828835	4.32633	(155.30022, 30774.994)(156.17726, 4527.704)(157.0311, 5907.94)(136.51947, 4341.137)(155.21503, 15217.971)(156.1354, 1442.0859)(137.2908, 23905.467)(138.22157, 3860.0325)(178.7711, 6100.1772)(178.0109, 1637.85)(159.29361, 30050.639)(161.34586, 3516.8445)(163.0193, 7012.5)
3-Hydroxybenzoic acid	Phenolic acids	Hydroxybenzoic acids	7519528	7920327	8013305	8013268	4.36	(140.00308, 4634.009)(139.03868, 525998.3)(140.04251, 36403.57)(141.03963, 1400.638)(121.02933, 14449.014)(122.031235, 404.06253)(146.92232, 412587.34)(147.97508, 46602.008)(148.02516, 26709.21)
Valoneic acid dilactone	Phenolic acids	Hydroxybenzoic acids	759622	748604	714831	722615	2.22933	(472.32465, 1423.4553)(476.02478, 905.035)(452.00348, 8551.639)(471.03098, 1461.2562)(454.5774, 24423.738)(455.6081, 3350.996)(457.07907, 11616.393)(458.19733, 1034.3984)(459.0136, 1449.8738)(495.0139, 2348.2603)(495.01602, 2460.9849)(475.0015, 5657.6665)(476.0031, 856.30096)
Ellagic acid	Phenolic acids	Hydroxybenzoic acids	1964101	528579	926316	296584	2.15857	(304.29773, 1979.8888)(305.28616, 3940.0547)(306.01596, 2340.6902)(284.6597, 4929.493)(286.9963, 1419.64)(304.8122, 1306.0947)(305.8257, 4235.62)(307.35843, 4386.0737)(288.2733, 7980.3936)(289.2882, 5510.752)(290.01703, 3920.9849)(326.6964, 1246.9429)(327.27603, 224.326)(309.70224, 1422.7979)(309.13394, 551.73004)
Gallic acid 4-O-glucoside	Phenolic acids	Hydroxybenzoic acids	8208240	7029177	1893031	1363674	2.89033	(334.5255, 3365.216)(335.02228, 6642.052)(335.90646, 12870.863)(336.42102, 6626.5083)(315.35434, 6235.2803)(315.37988, 1016.46155)(316.0633, 1854.29)(334.30585, 5069.0654)(334.6584, 2540.5774)(335.07495, 646.02)(316.45844, 29086.129)(318.01462, 7919.654)(317.86322, 1910.9008)(319.08337, 3733.1)(355.59064, 21696.121)(356.21765, 4343.008)(357.23114, 340.4733)(337.94583, 2787.4849)(340.91162, 3222.4…
3,5-Dihydroxybenzoic acid	Phenolic acids	Hydroxybenzoic acids	5242552	1	5303146	5828835	4.5319	(155.23367, 41517.78)(156.03508, 6605.128)(137.0227, 3531.76)(155.09764, 14904.706)(156.1157, 1489.8616)(137.10695, 28176.361)(138.02739, 3544.1633)(179.0219, 7991.6665)(178.0109, 1637.85)(159.20018, 31321.43)(161.00755, 658.1175)
2,6-Dihydroxybenzoic acid	Phenolic acids	Hydroxybenzoic acids	5242552	1	5303146	5828835	4.32633	(155.30022, 30774.994)(156.17726, 4527.704)(157.0311, 5907.94)(136.51947, 4341.137)(155.21503, 15217.971)(156.1354, 1442.0859)(137.2908, 23905.467)(138.22157, 3860.0325)(178.7711, 6100.1772)(178.0109, 1637.85)(159.29361, 30050.639)(161.34586, 3516.8445)(163.0193, 7012.5)
Benzoic acid	Phenolic acids	Hydroxybenzoic acids	3713006	5416827	3501300	9579628	1.9695	(122.77693, 10583.756)(124.03866, 19157.275)(126.0467, 330.16)(108.68824, 7958.8057)(109.0392, 17174.5)(125.33665, 17544.791)(124.04553, 15448.4795)(107.63735, 14562.433)(106.038574, 2516.455)(148.45482, 548.13525)(149.36867, 438.48666)(129.02124, 245260.53)(130.11392, 20938.436)(131.06544, 2154.5566)(132.03027, 810.53876)
Syringic acid	Phenolic acids	Hydroxybenzoic acids	1634064	1618102	1659482	1325148	3.43775	(198.70609, 12477.598)(201.62001, 3471.2947)(202.067, 1921.53)(181.89372, 39225.71)(183.38354, 20223.451)(183.44893, 17154.588)(199.29422, 64788.6)(200.05801, 8935.806)(181.0496, 15336.02)(182.05328, 1049.5605)(183.0594, 295.08)(222.52637, 5828.868)(222.76175, 1883.1858)(225.55725, 2759.705)(205.52785, 2280.4048)(207.24246, 5536.1064)(207.75803, 5296.9585)(208.0429, 14195.19)
Protocatechuic acid 4-O-glucoside	Phenolic acids	Hydroxybenzoic acids	1936318	12300000	11900000	2026827	2.43015	(316.77817, 4535.9565)(318.79163, 1750.7577)(320.51523, 503.84)(298.29865, 6450.5938)(300.57883, 3090.0857)(301.82645, 2088.14)(302.41476, 5176.52)(303.0746, 9470.3)(317.52048, 11602.222)(318.78598, 8933.198)(321.09933, 1569.7916)(322.0983, 152.32)(300.77716, 11727.546)(301.15915, 6532.3423)(302.78452, 4386.0166)(304.09125, 502.15497)(339.60156, 10492.641)(340.9061, 1825.2079)(343.00275, 4724.775…
Ellagic acid arabinoside	Phenolic acids	Hydroxybenzoic acids	1	297727	410379	402921	1.541	(435.51044, 5670.8965)(436.443, 2479.4033)(437.2205, 4131.495)(438.31268, 458.56247)(416.9999, 2429.3916)(419.03845, 9203.939)(420.09457, 894.0548)(421.0556, 1631.3425)(435.27948, 13208.066)(436.06027, 2897.047)(437.04874, 1224.5175)(417.42474, 17864.906)(418.4609, 1678.8175)(421.0538, 19892.67)(422.0569, 3002.45)(459.40018, 954.8806)(461.05194, 438.47)(439.64877, 11420.829)(440.91272, 3039.8987)…
Gallic acid ethyl ester	Phenolic acids	Hydroxybenzoic acids	1634064	1618102	1659482	1325148	3.43775	(198.70609, 12477.598)(201.62001, 3471.2947)(202.067, 1921.53)(181.89372, 39225.71)(183.38354, 20223.451)(183.44893, 17154.588)(199.29422, 64788.6)(200.05801, 8935.806)(181.0496, 15336.02)(182.05328, 1049.5605)(183.0594, 295.08)(222.52637, 5828.868)(222.76175, 1883.1858)(225.55725, 2759.705)(205.52785, 2280.4048)(207.24246, 5536.1064)(207.75803, 5296.9585)(208.0429, 14195.19)
2-Hydroxybenzoic acid	Phenolic acids	Hydroxybenzoic acids	7519528	7920327	8013305	8013268	4.36	(140.00308, 4634.009)(139.03868, 525998.3)(140.04251, 36403.57)(141.03963, 1400.638)(121.02933, 14449.014)(122.031235, 404.06253)(146.92232, 412587.34)(147.97508, 46602.008)(148.02516, 26709.21)
Ellagic acid acetyl-xyloside	Phenolic acids	Hydroxybenzoic acids	1	165680	87438	140496	2.28825	(477.30914, 2439.3977)(479.26166, 2586.16)(461.5634, 1700.8966)(462.06683, 2984.815)(463.56616, 4890.54)(464.0749, 1956.02)(477.45096, 8599.017)(478.6346, 1568.4467)(481.57257, 4651.295)(461.065, 2073.1475)(464.2662, 2117.768)(464.5702, 2736.915)(465.0635, 6637.45)(502.86548, 2186.2488)(503.0713, 321.52)(483.04755, 838.8909)(484.0461, 241.94)(485.0459, 296.91)
4-Hydroxybenzoic acid 4-O-glucoside	Phenolic acids	Hydroxybenzoic acids	1082708	787389	949194	968759	4.97436	(302.16684, 4056.4724)(303.23215, 3954.826)(303.58984, 4612.31)(283.897, 5488.7812)(285.1589, 2128.0469)(285.084, 1920.59)(287.0872, 225.8)(301.09085, 171230.78)(302.09424, 25451.225)(303.09592, 4587.8926)(283.29092, 18038.764)(284.3645, 2789.751)(285.83484, 443.05002)(323.07324, 20408.584)(324.0766, 4340.4307)(325.08112, 517.58484)(305.0641, 38486.887)(306.10184, 6092.5674)(307.0746, 108.677505)
Ellagic acid acetyl-arabinoside	Phenolic acids	Hydroxybenzoic acids	1	165680	87438	140496	1.982	(477.30914, 2439.3977)(479.26166, 2586.16)(461.5634, 1700.8966)(462.06683, 2984.815)(463.56616, 4890.54)(464.0749, 1956.02)(478.07394, 2022.1289)(481.4103, 4228.1636)(481.57257, 4651.295)(461.065, 2073.1475)(464.2662, 2117.768)(464.5702, 2736.915)(465.0635, 6637.45)(502.86548, 2186.2488)(503.0713, 321.52)(482.18457, 1113.9572)(484.0461, 241.94)(485.0459, 296.91)
2,5-di-S-Glutathionyl caftaric acid	Phenolic acids	Hydroxycinnamic acids	165991	393327	393517	346117	5.23877	(922.54297, 4257.118)(923.8951, 1948.5421)(924.4147, 1061.1687)(904.8591, 4035.1555)(906.6548, 2371.3872)(907.9398, 3038.5667)(908.96924, 6042.5703)(910.0621, 6520.452)(910.88934, 3304.9973)(911.1763, 2101.76)(925.24725, 5335.195)(926.171, 4350.399)(927.19104, 2495.701)(928.196, 179.96)(905.5095, 13511.126)(906.4159, 6367.784)(908.31866, 3061.1272)(912.1858, 4364.085)(951.017, 1906.2109)(952.0758…
3-Sinapoylquinic acid	Phenolic acids	Hydroxycinnamic acids	1022204	963026	1295302	1228361	3.47947	(398.80713, 4833.371)(400.69254, 2153.6113)(402.67023, 4039.988)(380.32614, 6873.3696)(383.1216, 9949.276)(384.12183, 2241.4734)(385.1295, 568.11)(400.99036, 20902.033)(402.13342, 2632.5647)(403.1415, 1167.87)(382.62558, 4500.901)(383.57333, 800.40094)(385.1202, 188.46)(421.47876, 3865.6907)(423.61417, 1902.3392)(426.1235, 2150.2651)(403.94965, 2592.8977)(406.72913, 10202.171)(407.63303, 6428.392…
Avenanthramide 2c	Phenolic acids	Hydroxycinnamic acids	10000000	8758457	9533812	5138340	3.22105	(316.0765, 31583.355)(317.18497, 10161.396)(318.79477, 2285.2515)(320.0897, 107.88)(298.1523, 8733.06)(298.31458, 6012.911)(300.06992, 1306.3267)(301.0697, 35299.38)(302.0725, 8103.29)(316.43668, 4481.1655)(318.0876, 4155.12)(319.0924, 3660.5103)(320.0851, 1761.87)(299.9298, 6896.109)(301.46344, 9837.29)(302.4147, 7276.47)(303.0843, 3436.81)(338.66986, 30525.418)(339.96225, 6491.9067)(341.0079, 1…
Avenanthramide 2f	Phenolic acids	Hydroxycinnamic acids	900867	2070449	2082127	2440881	2.5365	(330.1979, 2241.1982)(332.13004, 1561.7297)(332.59006, 1813.763)(333.1096, 1691.21)(311.1381, 6923.404)(312.3436, 2589.8618)(313.0738, 2133.33)(331.47955, 4544.1836)(333.67502, 4479.607)(334.102, 2755.07)(313.27936, 10454.289)(314.8513, 17129.926)(315.8293, 6806.8735)(316.59613, 5212.275)(352.75583, 7173.3184)(354.91733, 4430.3867)(355.09122, 37533.785)(356.84076, 8843.756)(357.0904, 112.95)(334.…
Avenanthramide 2p	Phenolic acids	Hydroxycinnamic acids	2357611	4697300	1636234	4350346	2.4466	(299.39127, 15779.171)(300.24246, 1564.7429)(301.82312, 1884.3226)(281.48428, 40214.85)(283.04193, 9425.797)(283.66638, 1984.4059)(301.33472, 67824.38)(302.0909, 13725.942)(303.1392, 3916.7292)(304.0894, 1151.2067)(283.678, 9710.846)(284.7263, 2819.175)(285.5902, 2183.77)(322.90198, 38676.336)(324.28442, 6868.1533)(325.25153, 17089.145)(326.46445, 3524.524)(327.08038, 10434.205)(304.53485, 9572.9…
p-Coumaroyl glycolic acid	Phenolic acids	Hydroxycinnamic acids	868242	651661	840165	1177411	4.88817	(223.46382, 839.12695)(225.06087, 433.66165)(205.57115, 10783.156)(206.23256, 2394.4946)(209.0555, 230.86)(224.5839, 10128.92)(225.13979, 1619.9636)(205.24507, 12808.151)(206.04958, 1687.0216)(245.83406, 195370.97)(246.97676, 22019.723)(248.04504, 10020.646)(229.13972, 5285.9463)(230.32564, 1373.0186)
8-O-4'-Dehydrodiferulic acid	Phenolic acids	Hydroxycinnamic acids	1918287	1	1922638	17500000	2.58042	(386.42987, 6223.3325)(387.0976, 1486.2592)(388.0743, 166.46)(368.5125, 9436.863)(369.25415, 3553.3262)(388.18802, 1653.4106)(390.01413, 3116.316)(390.1103, 2983.77)(369.14752, 13562.953)(370.50217, 2347.1802)(371.76773, 1027.0767)(373.1131, 405.62)(409.5759, 6755.3105)(410.2472, 7452.776)(412.29907, 16899.55)(413.30283, 14976.982)(414.11084, 5932.867)(391.4379, 3995.3574)(392.48553, 6144.804)(39…
2-S-Glutathionyl caftaric acid	Phenolic acids	Hydroxycinnamic acids	1702013	1468041	1421597	1814266	4.62027	(617.15045, 16481.389)(618.1608, 5391.597)(619.1744, 1189.1466)(620.1035, 304.515)(600.96423, 5480.744)(602.49414, 2491.309)(604.92975, 23707.47)(605.11194, 20561.055)(619.7077, 3890.5344)(620.79065, 1022.5933)(622.4603, 357.90665)(600.94653, 18617.162)(602.2984, 6173.12)(603.99115, 7241.8)(605.11566, 5491.004)(605.3756, 23846.771)(606.11505, 15538.468)(641.95667, 1190.0228)(643.122, 1639.15)(622…
Sitosterol ferulate	Phenolic acids	Hydroxycinnamic acids	198477	145823	154508	153539	18.8058	(590.42316, 8314.78)(591.4233, 882.45135)(572.4936, 203944.67)(573.55853, 109610.83)(574.561, 24882.492)(575.4414, 2775.2986)(592.88184, 17584.166)(592.4491, 8502.32)(593.4573, 1676.3225)(573.4297, 17564.709)(574.4309, 8213.501)(575.43353, 2151.4985)(614.555, 25671.576)(617.04236, 15798.365)(618.10345, 4801.3247)(617.941, 2227.47)(597.77545, 7354.7456)(599.1399, 3591.2395)(599.61487, 1447.73)(600…
4-Feruloylquinic acid	Phenolic acids	Hydroxycinnamic acids	15800000	15200000	15100000	15600000	3.46225	(369.11157, 2050.6694)(351.31107, 2135.668)(353.78915, 22912.727)(354.11673, 15169.199)(355.1194, 2138.115)(370.54776, 260111.8)(370.93985, 56650.848)(371.4526, 14629.094)(372.1187, 3466.5925)(351.53336, 13903.818)(353.01697, 25606.117)(353.77478, 608.06)(391.78696, 15060.281)(392.5707, 5450.6333)(393.1033, 981.87195)(375.25653, 3299.5562)(376.52374, 7102.694)(377.41644, 2966.9097)(377.76978, 643…
4-Caffeoylquinic acid	Phenolic acids	Hydroxycinnamic acids	3606613	5159216	5649520	5743295	2.46662	(354.50473, 15273.707)(356.09763, 6289.492)(356.34335, 1875.0425)(336.69547, 3465.792)(338.0896, 7305.9883)(339.59445, 5600.4775)(340.4314, 8807.667)(341.0915, 13242.66)(355.37018, 33958.242)(356.31226, 7117.3394)(357.3619, 2268.1726)(358.0957, 238.67)(337.50006, 17393.559)(338.549, 3450.037)(341.1002, 2681.555)(342.107, 2375.44)(378.7982, 4880.0566)(378.985, 1877.1653)(379.41748, 989.6082)(360.9…
p-Coumaric acid ethyl ester	Phenolic acids	Hydroxycinnamic acids	3094339	2977722	1	2908787	2.71432	(193.24248, 5038.1294)(195.83965, 2095.298)(196.19978, 4256.5557)(197.0866, 9615.78)(177.50546, 14580.9)(177.82549, 15992.109)(179.0815, 778.02)(196.14574, 16994.994)(196.75801, 6667.3696)(178.36823, 17648.93)(180.01653, 9378.606)(180.0919, 5691.43)(217.20251, 53079.76)(218.26785, 15911.188)(218.2305, 4690.208)(219.47823, 15035.325)(198.56136, 7873.944)(201.467, 2514.7244)(202.0695, 6711.84)
Cinnamic acid	Phenolic acids	Hydroxycinnamic acids	185755	197588	202999	216365	4.23607	(148.86993, 8699.517)(150.55748, 2242.972)(152.06215, 1592.9316)(132.15202, 11931.67)(133.35736, 5175.5864)(134.71992, 7579.291)(135.05356, 6376.395)(150.39775, 28139.463)(150.73898, 5675.327)(151.05966, 203.505)(134.68915, 16833.852)(134.96785, 55987.414)(172.32751, 12391.504)(173.64957, 8297.162)(175.45583, 4952.822)(176.05264, 1180.3151)(154.73187, 9102.708)(156.27945, 11698.943)(157.83598, 11…
Caffeic acid 4-O-glucoside	Phenolic acids	Hydroxycinnamic acids	1274232	1358046	1268599	1304585	2.96438	(342.91238, 1813.255)(344.1741, 23370.064)(345.66003, 54107.637)(346.53403, 20115.814)(347.11053, 1840.1799)(324.2508, 8591.157)(327.08755, 4336.1997)(329.09586, 13210.73)(345.05396, 14127.49)(347.71307, 7302.505)(347.113, 769.24)(327.09485, 20585.963)(327.095, 4846.948)(327.0913, 493.77298)(367.19388, 29426.291)(367.89908, 9036.875)(369.0952, 15279.496)(370.08984, 17042.984)(347.5252, 6493.4126)…
5-8'-Dehydrodiferulic acid	Phenolic acids	Hydroxycinnamic acids	1918287	1	1922638	17500000	2.58042	(386.42987, 6223.3325)(387.0976, 1486.2592)(388.0743, 166.46)(368.5125, 9436.863)(369.25415, 3553.3262)(388.18802, 1653.4106)(390.01413, 3116.316)(390.1103, 2983.77)(369.14752, 13562.953)(370.50217, 2347.1802)(371.76773, 1027.0767)(373.1131, 405.62)(409.5759, 6755.3105)(410.2472, 7452.776)(412.29907, 16899.55)(413.30283, 14976.982)(414.11084, 5932.867)(391.4379, 3995.3574)(392.48553, 6144.804)(39…
4-p-Coumaroylquinic acid	Phenolic acids	Hydroxycinnamic acids	6862773	1321048	7875845	1015511	2.24883	(338.694, 8671.142)(339.93182, 1742.0459)(341.11755, 1500.2933)(320.82684, 4639.242)(323.29764, 4324.751)(323.59702, 6350.1997)(324.0917, 1417.23)(340.62897, 11873.292)(342.23993, 6751.363)(343.1189, 4227.95)(323.19803, 2988.8357)(324.82117, 9405.076)(325.8247, 6273.904)(326.10922, 2604.1975)(363.36133, 22768.434)(364.40417, 77613.82)(365.17746, 274211.94)(365.60538, 618449.2)(366.1078, 148471.16…
p-Coumaroyl tartaric acid	Phenolic acids	Hydroxycinnamic acids	3598655	1775344	1818825	4207296	2.38363	(297.42487, 3722.7363)(299.06006, 1227.096)(299.8953, 3172.9902)(300.0561, 651.8)(301.0623, 62124.92)(279.0186, 5328.4136)(280.71545, 3000.0)(282.24368, 3337.62)(282.8033, 2729.8042)(283.0629, 13601.02)(297.426, 9081.885)(298.61493, 2198.4136)(299.81854, 938.20496)(301.06555, 241.31)(279.6698, 10980.137)(281.668, 2809.9136)(282.653, 882.36993)(320.21112, 12744.8)(321.7934, 11892.3)(322.68713, 393…
p-Coumaric acid 4-O-glucoside	Phenolic acids	Hydroxycinnamic acids	2334071	5392359	13200000	2610029	15.3617	(326.15646, 179.88017)(327.433, 444.39502)(308.1045, 42418.516)(309.1258, 8133.259)(310.0872, 108.48794)(327.77536, 2129.6516)(309.8448, 23412.203)(311.09744, 3622.7434)(314.1067, 1329.32)(349.75552, 11439.612)(350.09097, 1955.1375)(331.07904, 20261.89)(332.0798, 3625.3762)(333.08728, 1616.7866)
1-Sinapoyl-2,2'-diferuloylgentiobiose	Phenolic acids	Hydroxycinnamic acids	512147	677633	662292	693762	26.1395	(882.27405, 4444.5693)(883.26935, 505.65057)(903.2741, 219936.38)(904.2769, 96243.516)(905.27893, 30543.61)(906.28156, 6385.9854)(907.2832, 352.94)(924.51666, 2767.0076)(906.252, 7827.674)(907.2526, 5552.3003)(908.2511, 4664.181)(909.25226, 5310.4326)(910.2512, 2785.3245)(911.247, 743.19696)
Chicoric acid	Phenolic acids	Hydroxycinnamic acids	777145	841694	996447	1	3.98975	(475.44534, 4082.428)(477.7999, 5981.36)(479.33868, 5064.45)(480.0856, 1433.69)(457.0711, 11050.294)(458.2641, 1889.024)(461.12952, 32357.916)(462.08505, 7414.862)(476.77374, 5745.4985)(477.4934, 7833.8735)(479.098, 6887.63)(480.0964, 3062.52)(459.01523, 4299.0186)(460.25333, 2942.5117)(461.75586, 12756.144)(462.0815, 5392.57)(498.1587, 4980.683)(499.25266, 1607.4867)(500.5741, 494.96)(503.0846, …
3,5-Diferuloylquinic acid	Phenolic acids	Hydroxycinnamic acids	34300000	34100000	5181115	7002431	2.10893	(544.14655, 8342.752)(526.1861, 5507.96)(527.64764, 6112.46)(546.4937, 21357.58)(546.9586, 6046.542)(527.3671, 410900.1)(528.37396, 84123.305)(529.27814, 44685.945)(530.1409, 12762.485)(568.99316, 3053.6704)(569.90765, 1703.4366)(571.90283, 11061.242)(572.81525, 21424.9)(549.5644, 4793.8784)(550.5417, 2582.741)(555.1524, 21212.31)
Stigmastanol ferulate	Phenolic acids	Hydroxycinnamic acids	141741	143975	134604	135585	19.0672	(595.5204, 5514.448)(596.3116, 2174.0947)(598.4743, 10275.31)(574.65857, 11632.963)(575.43964, 2772.8108)(596.3503, 430.73004)(597.48016, 1930.676)(575.7612, 5506.794)(577.0373, 1791.1329)(581.479, 3450.23)(617.0534, 83802.64)(618.35535, 32511.486)(618.847, 9919.093)(619.4677, 1601.6172)(599.9051, 9167.35)(601.1693, 5184.751)(602.51587, 2866.4514)(602.7739, 2338.7383)(603.4524, 1288.7333)
3,5-Dicaffeoylquinic acid	Phenolic acids	Hydroxycinnamic acids	2737035	3287949	3277677	2495115	5.92612	(518.13995, 4113.56)(518.11865, 5257.54)(521.12427, 50825.133)(499.11987, 2340.0784)(501.3739, 6985.62)(502.38037, 5678.7573)(503.3782, 5955.545)(504.13745, 4356.8867)(517.14685, 65473.668)(518.14984, 14976.484)(519.15454, 2905.4717)(520.1535, 390.01907)(499.1358, 5481.8887)(500.1394, 466.6625)(539.3612, 1218.876)(542.1219, 396.79498)(545.14246, 28442.9)(523.102, 4303.855)(524.4575, 123.04)(526.1…
p-Coumaroyl glucose	Phenolic acids	Hydroxycinnamic acids	1	5392359	13200000	1	15.9471	(326.1228, 171.96608)(327.09995, 87.46999)(308.10486, 42624.746)(309.1258, 8133.259)(310.0872, 108.48794)(327.50665, 292.174)(309.0926, 4660.94)(350.4244, 6971.733)(350.0904, 297.765)(331.07922, 16710.58)(332.0809, 2616.155)(333.0914, 179.425)
3-p-Coumaroylquinic acid	Phenolic acids	Hydroxycinnamic acids	6862773	1321048	7875845	1015511	2.24883	(338.694, 8671.142)(339.93182, 1742.0459)(341.11755, 1500.2933)(320.82684, 4639.242)(323.29764, 4324.751)(323.59702, 6350.1997)(324.0917, 1417.23)(340.62897, 11873.292)(342.23993, 6751.363)(343.1189, 4227.95)(323.19803, 2988.8357)(324.82117, 9405.076)(325.8247, 6273.904)(326.10922, 2604.1975)(363.36133, 22768.434)(364.40417, 77613.82)(365.17746, 274211.94)(365.60538, 618449.2)(366.1078, 148471.16…
Caffeoyl glucose	Phenolic acids	Hydroxycinnamic acids	1274232	1358046	1268599	1304585	2.96438	(342.91238, 1813.255)(344.1741, 23370.064)(345.66003, 54107.637)(346.53403, 20115.814)(347.11053, 1840.1799)(324.2508, 8591.157)(327.08755, 4336.1997)(329.09586, 13210.73)(345.05396, 14127.49)(347.71307, 7302.505)(347.113, 769.24)(327.09485, 20585.963)(327.095, 4846.948)(327.0913, 493.77298)(367.19388, 29426.291)(367.89908, 9036.875)(369.0952, 15279.496)(370.08984, 17042.984)(347.5252, 6493.4126)…
p-Coumaroyl malic acid	Phenolic acids	Hydroxycinnamic acids	13700000	14100000	14600000	15000000	4.68184	(280.79404, 6952.457)(282.65814, 80642.71)(262.2047, 848.6401)(264.05048, 8921.93)(281.3422, 42797.26)(282.66684, 5585.173)(283.06482, 1916.166)(265.10913, 9582.561)(265.90793, 6506.136)(267.0173, 2910.3584)(267.8192, 736.66504)(268.0745, 152.73)(303.57147, 37268.414)(304.7327, 9236.295)(305.78503, 4342.4844)(285.51025, 7602.893)(287.4963, 2710.3083)(289.0554, 4136.26)(290.0453, 209.69)
1,2-Disinapoylgentiobiose	Phenolic acids	Hydroxycinnamic acids	1	392940	594964	359782	3.5173	(758.7061, 1641.3029)(759.8343, 890.025)(757.2351, 1337.83)(737.8741, 1287.6666)(740.2126, 796.95)(755.22675, 15218.71)(756.2308, 6113.1836)(757.23553, 881.47253)(740.21643, 2333.315)(743.2239, 9253.225)(777.92615, 6032.3)(779.36707, 3998.3635)(780.71124, 3145.95)(782.8283, 2404.752)(783.2322, 4653.875)(762.7695, 5290.536)(761.012, 3134.408)
1-Sinapoyl-2-feruloylgentiobiose	Phenolic acids	Hydroxycinnamic acids	9458892	9818996	9622721	10100000	7.8522	(725.10315, 56721.914)(726.3916, 17328.932)(727.25085, 6019.1826)(707.2345, 9525.24)(725.468, 40208.3)(726.5902, 13467.312)(727.2527, 3347.4004)(707.3143, 6986.4907)(708.42755, 1624.8328)(709.2362, 311.66)(749.2157, 48.0)(729.17883, 5949.7925)(730.1792, 1693.785)
p-Coumaroylquinic acid	Phenolic acids	Hydroxycinnamic acids	6862773	1321048	7875845	1015511	2.24883	(338.694, 8671.142)(339.93182, 1742.0459)(341.11755, 1500.2933)(320.82684, 4639.242)(323.29764, 4324.751)(323.59702, 6350.1997)(324.0917, 1417.23)(340.62897, 11873.292)(342.23993, 6751.363)(343.1189, 4227.95)(323.19803, 2988.8357)(324.82117, 9405.076)(325.8247, 6273.904)(326.10922, 2604.1975)(363.36133, 22768.434)(364.40417, 77613.82)(365.17746, 274211.94)(365.60538, 618449.2)(366.1078, 148471.16…
Rosmarinic acid	Phenolic acids	Hydroxycinnamic acids	1271223	1162775	1	1621552	3.45643	(360.78152, 3430.2188)(362.48743, 3750.31)(363.7606, 3325.657)(365.10394, 165949.84)(343.36136, 2865.5142)(344.21878, 4426.253)(346.09302, 3685.52)(347.0924, 24336.334)(364.0635, 23490.887)(363.94943, 100642.77)(365.30273, 127506.83)(365.60553, 775833.06)(366.10748, 193639.8)(344.08734, 4996.197)(345.65744, 3104.2073)(346.837, 5761.955)(347.5902, 3872.388)(383.80417, 32634.791)(384.8051, 8798.407…
5-8'-Benzofuran dehydrodiferulic acid	Phenolic acids	Hydroxycinnamic acids	1918287	1	1922638	1	1.643	(386.33182, 5708.3774)(387.0976, 1486.2592)(388.0743, 166.46)(368.0864, 13577.264)(369.08463, 5559.669)(388.15683, 1107.6868)(390.01413, 3116.316)(390.1103, 2983.77)(369.16147, 15722.966)(370.50217, 2347.1802)(371.76773, 1027.0767)(373.1131, 405.62)(409.2699, 5657.7217)(410.3436, 10839.137)(412.29907, 16899.55)(413.30283, 14976.982)(414.11084, 5932.867)(391.25262, 3583.7263)(392.77054, 9922.212)(…
5-Caffeoylquinic acid	Phenolic acids	Hydroxycinnamic acids	3606613	5159216	5649520	5743295	2.46662	(354.50473, 15273.707)(356.09763, 6289.492)(356.34335, 1875.0425)(336.69547, 3465.792)(338.0896, 7305.9883)(339.59445, 5600.4775)(340.4314, 8807.667)(341.0915, 13242.66)(355.37018, 33958.242)(356.31226, 7117.3394)(357.3619, 2268.1726)(358.0957, 238.67)(337.50006, 17393.559)(338.549, 3450.037)(341.1002, 2681.555)(342.107, 2375.44)(378.7982, 4880.0566)(378.985, 1877.1653)(379.41748, 989.6082)(360.9…
Schottenol ferulate	Phenolic acids	Hydroxycinnamic acids	198477	145823	154508	153539	18.8058	(590.42316, 8314.78)(591.4233, 882.45135)(572.4936, 203944.67)(573.55853, 109610.83)(574.561, 24882.492)(575.4414, 2775.2986)(592.88184, 17584.166)(592.4491, 8502.32)(593.4573, 1676.3225)(573.4297, 17564.709)(574.4309, 8213.501)(575.43353, 2151.4985)(614.555, 25671.576)(617.04236, 15798.365)(618.10345, 4801.3247)(617.941, 2227.47)(597.77545, 7354.7456)(599.1399, 3591.2395)(599.61487, 1447.73)(600…
3-Caffeoylquinic acid	Phenolic acids	Hydroxycinnamic acids	3606613	5159216	5649520	5743295	2.46662	(354.50473, 15273.707)(356.09763, 6289.492)(356.34335, 1875.0425)(336.69547, 3465.792)(338.0896, 7305.9883)(339.59445, 5600.4775)(340.4314, 8807.667)(341.0915, 13242.66)(355.37018, 33958.242)(356.31226, 7117.3394)(357.3619, 2268.1726)(358.0957, 238.67)(337.50006, 17393.559)(338.549, 3450.037)(341.1002, 2681.555)(342.107, 2375.44)(378.7982, 4880.0566)(378.985, 1877.1653)(379.41748, 989.6082)(360.9…
Isoferulic acid	Phenolic acids	Hydroxycinnamic acids	544129	599230	686918	565273	6.70418	(194.91867, 4800.568)(196.79588, 22468.783)(178.65393, 1683.8519)(180.0624, 11127.12)(181.0604, 251.59)(195.95428, 20361.857)(197.1527, 5514.142)(199.57675, 3639.165)(179.68315, 7835.168)(180.31241, 1933.7799)(181.81532, 613.9375)(218.80142, 6976.248)(220.61017, 7183.8496)(221.89197, 16889.238)(222.062, 1912.25)(199.98628, 49728.035)(201.88496, 28214.643)(203.01329, 20237.846)(203.6774, 9974.173)…
3-Feruloylquinic acid	Phenolic acids	Hydroxycinnamic acids	15800000	15200000	15100000	15600000	3.46225	(369.11157, 2050.6694)(351.31107, 2135.668)(353.78915, 22912.727)(354.11673, 15169.199)(355.1194, 2138.115)(370.54776, 260111.8)(370.93985, 56650.848)(371.4526, 14629.094)(372.1187, 3466.5925)(351.53336, 13903.818)(353.01697, 25606.117)(353.77478, 608.06)(391.78696, 15060.281)(392.5707, 5450.6333)(393.1033, 981.87195)(375.25653, 3299.5562)(376.52374, 7102.694)(377.41644, 2966.9097)(377.76978, 643…
Ferulic acid	Phenolic acids	Hydroxycinnamic acids	544129	599230	686918	565273	6.70418	(194.91867, 4800.568)(196.79588, 22468.783)(178.65393, 1683.8519)(180.0624, 11127.12)(181.0604, 251.59)(195.95428, 20361.857)(197.1527, 5514.142)(199.57675, 3639.165)(179.68315, 7835.168)(180.31241, 1933.7799)(181.81532, 613.9375)(218.80142, 6976.248)(220.61017, 7183.8496)(221.89197, 16889.238)(222.062, 1912.25)(199.98628, 49728.035)(201.88496, 28214.643)(203.01329, 20237.846)(203.6774, 9974.173)…
5-Feruloylquinic acid	Phenolic acids	Hydroxycinnamic acids	15800000	15200000	15100000	15600000	3.46225	(369.11157, 2050.6694)(351.31107, 2135.668)(353.78915, 22912.727)(354.11673, 15169.199)(355.1194, 2138.115)(370.54776, 260111.8)(370.93985, 56650.848)(371.4526, 14629.094)(372.1187, 3466.5925)(351.53336, 13903.818)(353.01697, 25606.117)(353.77478, 608.06)(391.78696, 15060.281)(392.5707, 5450.6333)(393.1033, 981.87195)(375.25653, 3299.5562)(376.52374, 7102.694)(377.41644, 2966.9097)(377.76978, 643…
Caffeic acid ethyl ester	Phenolic acids	Hydroxycinnamic acids	7894443	1	3894733	7669756	3.60435	(209.20656, 17372.549)(210.91348, 3201.81)(212.14091, 6941.147)(213.08263, 1156.8683)(191.32414, 2900.434)(193.78616, 5613.882)(194.74654, 2578.8499)(195.0804, 148.79)(210.38927, 9511.078)(211.75378, 29453.217)(212.75635, 5521.3984)(214.0935, 1097.67)(192.85345, 2702.0574)(194.8157, 7948.9033)(195.37572, 5255.1455)(196.0838, 3401.74)(232.70744, 23512.793)(234.20819, 8512.694)(234.9595, 2706.1592)…
Feruloyl tartaric acid	Phenolic acids	Hydroxycinnamic acids	1494864	1351659	1569058	1287302	3.28417	(327.91074, 4629.571)(330.45834, 6169.1157)(330.9103, 11020.809)(308.66397, 12543.99)(310.32834, 11826.698)(311.3436, 2060.7085)(312.72916, 8281.653)(313.067, 2777.29)(327.57523, 10191.266)(328.57864, 1325.0034)(330.07654, 1114.515)(309.10696, 16783.727)(310.06604, 3547.0369)(311.0642, 230.205)(350.94916, 17457.895)(352.71896, 4024.7542)(353.69266, 3298.6414)(354.0665, 1073.5433)(332.94763, 1657.…
1,2,2'-Triferuloylgentiobiose	Phenolic acids	Hydroxycinnamic acids	466525	114874	2147294	4804802	5.25787	(870.3006, 4679.0854)(872.2627, 425.56)(873.2587, 362.95)(875.2665, 4491.13)(876.2693, 411.04)(852.2548, 8212.974)(853.2493, 4370.4067)(854.2539, 252.3575)(871.24963, 5582.0894)(872.25195, 797.80743)(857.25037, 3897.6138)(858.27246, 7669.5)(859.27344, 3777.362)(893.3754, 672.4371)(896.2573, 257.9)(875.46234, 1576.2455)(877.5787, 702.3333)
Caffeic acid	Phenolic acids	Hydroxycinnamic acids	1712536	1716580	657927	784898	3.85925	(181.78586, 40909.637)(183.12093, 8441.706)(183.0484, 10691.08)(162.26915, 3140.3486)(165.43985, 258.74402)(167.0436, 206.0)(181.13264, 21912.756)(182.15758, 2275.8762)(183.05951, 226.45999)(163.84651, 20405.176)(164.66225, 5040.6978)(168.0503, 33745.004)(205.32748, 1661.7235)(207.04308, 4218.426)(208.0436, 8711.058)(186.8388, 5953.62)(188.39401, 5471.161)(189.35736, 6139.036)(189.85123, 9078.023…
5-5'-Dehydrodiferulic acid	Phenolic acids	Hydroxycinnamic acids	1918287	1	1922638	1	1.643	(386.33182, 5708.3774)(387.0976, 1486.2592)(388.0743, 166.46)(368.0864, 13577.264)(369.08463, 5559.669)(388.15683, 1107.6868)(390.01413, 3116.316)(390.1103, 2983.77)(369.16147, 15722.966)(370.50217, 2347.1802)(371.76773, 1027.0767)(373.1131, 405.62)(409.2699, 5657.7217)(410.3436, 10839.137)(412.29907, 16899.55)(413.30283, 14976.982)(414.11084, 5932.867)(391.25262, 3583.7263)(392.77054, 9922.212)(…
p-Coumaric acid	Phenolic acids	Hydroxycinnamic acids	304624	671767	677760	610519	5.32712	(164.40921, 2772.3418)(166.38426, 7810.1704)(167.0538, 2462.27)(146.1023, 986.2968)(150.0465, 237.16)(165.46127, 46829.6)(166.16838, 4630.285)(168.5674, 482.905)(147.4894, 146388.97)(148.6495, 30563.871)(149.34615, 6520.588)(188.97314, 5702.9214)(191.0457, 6398.926)(191.5497, 25118.79)(172.70277, 12623.468)(172.0299, 2318.72)
Verbascoside	Phenolic acids	Hydroxycinnamic acids	5001136	4574097	5022888	5389613	3.43952	(627.96295, 6503.2554)(628.5474, 2280.4434)(606.18964, 37004.008)(607.1906, 14021.057)(608.1798, 5138.2686)(608.2144, 28045.756)(608.21313, 6592.1997)(609.20233, 646.73)(648.185, 8932.694)(649.20624, 2551.8948)(650.5253, 1225.4907)(652.4099, 6457.447)(653.22833, 1717.25)(631.27924, 1933.5547)(632.2034, 447.245)
Caffeoyl aspartic acid	Phenolic acids	Hydroxycinnamic acids	2138482	2899250	2966014	2016904	2.56427	(295.59644, 32731.693)(296.87595, 11258.664)(297.8658, 4665.009)(299.0768, 2760.8462)(300.08322, 603.7233)(278.25308, 6797.1377)(279.52798, 12994.171)(280.83878, 16176.537)(281.44553, 33916.11)(282.07166, 5334.0923)(296.82938, 19956.705)(297.37424, 6104.869)(299.07608, 79284.836)(278.86288, 11282.893)(281.57425, 20450.152)(282.30508, 4243.7627)(282.93933, 1977.0085)(283.0755, 8227.57)(318.84625, …
4,5-Dicaffeoylquinic acid	Phenolic acids	Hydroxycinnamic acids	2737035	3287949	3277677	2495115	5.9252	(517.88727, 4643.9375)(518.1188, 5811.35)(521.1243, 55985.8)(498.97476, 2145.066)(501.3739, 6985.62)(502.38037, 5678.7573)(503.3782, 5955.545)(504.13745, 4356.8867)(517.14685, 65473.668)(518.14984, 14976.484)(519.15454, 2905.4717)(520.1535, 390.01907)(499.13556, 5472.8755)(500.1394, 466.6625)(539.4589, 1429.6663)(542.1213, 445.65)(545.1425, 30272.783)(523.10205, 5097.91)(524.3685, 260.70502)(526.…
3,4-Dicaffeoylquinic acid	Phenolic acids	Hydroxycinnamic acids	2737035	3287949	3277677	2495115	5.9252	(517.88727, 4643.9375)(518.1188, 5811.35)(521.1243, 55985.8)(498.97476, 2145.066)(501.3739, 6985.62)(502.38037, 5678.7573)(503.3782, 5955.545)(504.13745, 4356.8867)(517.14685, 65473.668)(518.14984, 14976.484)(519.15454, 2905.4717)(520.1535, 390.01907)(499.13556, 5472.8755)(500.1394, 466.6625)(539.4589, 1429.6663)(542.1213, 445.65)(545.1425, 30272.783)(523.10205, 5097.91)(524.3685, 260.70502)(526.…
1,2-Diferuloylgentiobiose	Phenolic acids	Hydroxycinnamic acids	769872	857579	6354362	6148282	3.00973	(694.8552, 5781.4536)(696.2103, 1631.8225)(677.28735, 3655.9412)(678.5943, 4143.792)(680.7097, 2668.905)(680.2149, 2049.02)(681.199, 637.51)(682.204, 261.6)(696.2331, 13002.795)(696.21326, 6954.2314)(697.2189, 6556.0127)(698.2003, 1638.81)(678.2152, 5985.169)(679.6516, 4253.5483)(680.3782, 2633.21)(681.4535, 902.7525)(682.2074, 293.74)(720.0419, 6985.199)(721.3409, 2741.8218)(721.9599, 1155.9625)…
3,4-Diferuloylquinic acid	Phenolic acids	Hydroxycinnamic acids	34300000	34100000	5181115	7002431	1.81468	(544.14655, 8342.752)(526.1861, 5507.96)(527.64764, 6112.46)(547.8327, 25536.846)(548.15967, 10913.12)(527.15625, 432141.94)(528.15924, 88521.29)(529.14856, 46168.76)(530.1409, 12762.485)(568.99316, 3053.6704)(569.90765, 1703.4366)(571.90283, 11061.242)(572.81525, 21424.9)(549.5644, 4793.8784)(550.5417, 2582.741)(555.1524, 21212.31)
1,2,2'-Trisinapoylgentiobiose	Phenolic acids	Hydroxycinnamic acids	700020	755028	888266	930660	28.689	(983.2689, 17404.793)(984.2682, 8771.12)(985.26385, 3220.7263)(986.2543, 761.0744)(987.23303, 194.345)
5-p-Coumaroylquinic acid	Phenolic acids	Hydroxycinnamic acids	6862773	1321048	7875845	1015511	2.24883	(338.694, 8671.142)(339.93182, 1742.0459)(341.11755, 1500.2933)(320.82684, 4639.242)(323.29764, 4324.751)(323.59702, 6350.1997)(324.0917, 1417.23)(340.62897, 11873.292)(342.23993, 6751.363)(343.1189, 4227.95)(323.19803, 2988.8357)(324.82117, 9405.076)(325.8247, 6273.904)(326.10922, 2604.1975)(363.36133, 22768.434)(364.40417, 77613.82)(365.17746, 274211.94)(365.60538, 618449.2)(366.1078, 148471.16…
24-Methylcholestanol ferulate	Phenolic acids	Hydroxycinnamic acids	457725	497768	427351	459652	20.2294	(581.2366, 2080.9734)(581.1206, 721.49335)(582.4331, 757.28)(560.6113, 11527.68)(561.85736, 3485.5974)(562.43384, 130.925)(581.70636, 9693.101)(582.6734, 4886.7676)(583.7471, 12014.595)(584.97034, 13256.097)(585.4721, 5031.473)(561.88135, 4344.3267)(562.91534, 623.10706)(602.8644, 7551.9126)(603.8122, 3604.0747)(606.10846, 2887.6335)(607.4253, 4676.25)(584.818, 2209.2656)(587.2179, 5544.8535)(587…
Avenanthramide K	Phenolic acids	Hydroxycinnamic acids	10000000	8758457	9533812	5138340	3.22105	(316.0765, 31583.355)(317.18497, 10161.396)(318.79477, 2285.2515)(320.0897, 107.88)(298.1523, 8733.06)(298.31458, 6012.911)(300.06992, 1306.3267)(301.0697, 35299.38)(302.0725, 8103.29)(316.43668, 4481.1655)(318.0876, 4155.12)(319.0924, 3660.5103)(320.0851, 1761.87)(299.9298, 6896.109)(301.46344, 9837.29)(302.4147, 7276.47)(303.0843, 3436.81)(338.66986, 30525.418)(339.96225, 6491.9067)(341.0079, 1…
Hydroxycaffeic acid	Phenolic acids	Hydroxycinnamic acids	7472171	7346767	7159607	5676657	2.0088	(197.93623, 6383.564)(199.51624, 26123.662)(200.31682, 42384.277)(200.64375, 80106.984)(201.045, 74649.72)(179.85477, 4931.868)(180.96538, 4471.8906)(181.78384, 4074.3113)(182.03369, 35142.29)(197.51482, 41559.047)(198.04704, 21596.166)(199.0465, 446.31)(181.82904, 32785.195)(182.79338, 7386.178)(219.06238, 250954.03)(220.02911, 17892.135)(221.02588, 31809.574)(202.25304, 3356.1052)(204.225, 2060…
Feruloyl glucose	Phenolic acids	Hydroxycinnamic acids	1389706	1622252	2209368	1229236	2.79105	(356.52777, 2314.9717)(357.7663, 695.335)(360.1217, 511.855)(338.2564, 3505.378)(339.76727, 3033.089)(341.44278, 558.2933)(343.11063, 7208.4297)(358.48865, 1182.0327)(359.72446, 2250.086)(340.56088, 3431.8186)(342.3429, 3513.8923)(343.79102, 7203.846)(344.1304, 6225.82)(379.70062, 11560.467)(382.135, 3096.2114)(382.7727, 27174.701)(384.1086, 15758.78)(362.938, 35645.35)(363.83536, 50575.14)(364.5…
Cinnamoyl glucose	Phenolic acids	Hydroxycinnamic acids	1	9535798	9493187	8124627	3.8128	(311.3308, 7108.1753)(312.42868, 2297.218)(314.61487, 3333.92)(292.10797, 159841.3)(293.09082, 34926.227)(294.09323, 2348.4182)(312.1922, 1966.6749)(315.45285, 181.82332)(294.98166, 5881.0527)(296.8606, 1047.2162)(298.10864, 2106.53)(333.1632, 10756.014)(334.19992, 2072.8193)(315.93323, 9655.857)(316.53687, 2919.646)(317.99747, 6864.8735)(319.09348, 11853.971)
p-Coumaroyl tyrosine	Phenolic acids	Hydroxycinnamic acids	1075419	873616	1046459	937512	5.04558	(328.207, 1035.689)(309.4722, 5770.5107)(310.4929, 1601.8495)(311.08682, 450.89334)(330.76016, 90051.47)(332.78146, 95164.24)(332.1298, 101924.87)(311.31433, 4693.6987)(312.35822, 2603.1428)(313.6167, 7094.5874)(314.62164, 7189.185)(315.1247, 4586.6)(351.62582, 5786.618)(353.51553, 41952.26)(354.94714, 10350.199)(355.1193, 2508.74)(333.638, 5599.9404)(335.37436, 2130.2896)(336.47675, 1059.6812)(3…
5-Sinapoylquinic acid	Phenolic acids	Hydroxycinnamic acids	1022204	963026	1295302	1228361	3.47947	(398.80713, 4833.371)(400.69254, 2153.6113)(402.67023, 4039.988)(380.32614, 6873.3696)(383.1216, 9949.276)(384.12183, 2241.4734)(385.1295, 568.11)(400.99036, 20902.033)(402.13342, 2632.5647)(403.1415, 1167.87)(382.62558, 4500.901)(383.57333, 800.40094)(385.1202, 188.46)(421.47876, 3865.6907)(423.61417, 1902.3392)(426.1235, 2150.2651)(403.94965, 2592.8977)(406.72913, 10202.171)(407.63303, 6428.392…
4-Sinapoylquinic acid	Phenolic acids	Hydroxycinnamic acids	1022204	963026	1295302	1228361	3.47947	(398.80713, 4833.371)(400.69254, 2153.6113)(402.67023, 4039.988)(380.32614, 6873.3696)(383.1216, 9949.276)(384.12183, 2241.4734)(385.1295, 568.11)(400.99036, 20902.033)(402.13342, 2632.5647)(403.1415, 1167.87)(382.62558, 4500.901)(383.57333, 800.40094)(385.1202, 188.46)(421.47876, 3865.6907)(423.61417, 1902.3392)(426.1235, 2150.2651)(403.94965, 2592.8977)(406.72913, 10202.171)(407.63303, 6428.392…
1,2'-Disinapoyl-2-feruloylgentiobiose	Phenolic acids	Hydroxycinnamic acids	111711	114648	120309	107902	2.01	(930.2795, 709.895)(915.2626, 749.54504)(933.2755, 9426.018)(934.27856, 2939.6875)(953.28345, 3088.7449)(954.2866, 413.575)(935.42017, 4369.8047)(936.74036, 4401.665)
Sinapic acid	Phenolic acids	Hydroxycinnamic acids	317412	817424	1735401	334609	2.08002	(224.94969, 6256.3247)(226.03307, 3738.6924)(227.57475, 6839.0493)(228.0732, 20787.14)(206.53702, 4079.1008)(208.20177, 3071.2358)(210.35397, 7287.367)(226.36089, 7210.8623)(228.22575, 6664.8687)(228.83755, 14206.481)(229.0843, 5678.22)(209.55893, 20536.105)(210.37427, 3982.0015)(211.40733, 537.34)(248.29575, 50099.28)(248.3846, 8615.693)(250.73128, 7075.2603)(252.0739, 2159.44)(230.5218, 8854.62…
Sinapine	Phenolic acids	Hydroxycinnamic acids	4076154	227902	204281	3994300	8.96264	(310.39532, 21908.543)(311.3477, 3541.7754)(313.16873, 98.253334)(294.91632, 4357.73)(295.1714, 116.83)(316.186, 765.74)(294.4979, 3001.1902)(337.20908, 2884.1895)(317.13638, 7261.6235)(318.1612, 952.4454)
Caffeoyl tartaric acid	Phenolic acids	Hydroxycinnamic acids	1018281	893529	323059	334650	3.43085	(312.69708, 3299.9165)(314.63617, 3267.9043)(316.06073, 2751.175)(296.5617, 36833.977)(297.7129, 40612.332)(298.7612, 157391.14)(299.04544, 155376.69)(313.5723, 9013.472)(315.36108, 4903.5703)(316.81342, 4476.367)(297.2515, 6619.386)(298.619, 1513.75)(299.48065, 84186.17)(300.0553, 1104.16)(336.14905, 8562.673)(336.89557, 2043.5468)(337.0535, 228.96)(317.7069, 11133.195)(318.22015, 4886.4062)(319…
3,4-Dihydroxyphenylacetic acid	Phenolic acids	Hydroxyphenylacetic acids	2132645	2203288	1891524	2131594	4.45508	(169.8148, 46435.5)(170.88312, 13670.574)(172.57771, 10317.73)(173.05295, 5804.4453)(150.93425, 27902.822)(152.50322, 8388.796)(153.19032, 12084.114)(154.43987, 5587.95)(155.04117, 11245.636)(169.0498, 56157.395)(170.0513, 7985.671)(171.0598, 368.92575)(151.29312, 27484.404)(152.04091, 2741.23)(153.03973, 284.17667)(192.0125, 2270.6653)(193.96938, 1033.5266)(195.71284, 500.38333)(176.6649, 21936.…
4-Hydroxyphenylacetic acid	Phenolic acids	Hydroxyphenylacetic acids	1056809	2168371	1059274	1017841	2.49867	(153.51285, 17002.271)(155.17117, 1815.923)(155.0519, 2789.37)(138.38072, 16797.934)(138.38106, 60198.87)(154.83348, 13679.851)(156.3125, 9981.089)(155.05345, 3501.63)(137.28818, 575852.8)(138.7987, 65869.25)(140.05638, 27102.258)(175.74474, 57912.176)(176.16286, 26348.488)(160.1755, 11084.317)(161.15016, 12095.09)(162.0364, 8666.799)
Homovanillic acid	Phenolic acids	Hydroxyphenylacetic acids	3282566	3109752	2909158	3175942	4.4387	(182.86511, 111786.54)(185.34373, 93313.96)(186.06662, 100434.2)(186.0662, 24318.86)(165.38278, 1584.0195)(168.05243, 34494.01)(184.59883, 67316.5)(185.2236, 22653.83)(186.57379, 13642.395)(187.0783, 718.23)(165.0543, 21203.832)(166.05672, 2204.4263)(167.0693, 288.34)(205.62836, 12872.789)(206.62737, 1752.1425)(189.49178, 2973.9236)(191.41515, 8125.28)(192.0544, 7135.2)
Homoveratric acid	Phenolic acids	Hydroxyphenylacetic acids	969832	1	857173	959206	5.3839	(197.72179, 8678.501)(198.60051, 20961.766)(199.68369, 4715.966)(200.08746, 1614.5067)(179.0662, 10906.16)(180.26712, 3130.6658)(181.57472, 11404.115)(182.7431, 6179.8804)(198.36899, 33513.367)(198.0831, 5495.07)(199.07486, 5103.26)(179.18246, 17378.707)(180.06764, 2932.4956)(220.77559, 2005.2125)(223.21416, 2148.8657)(224.073, 4052.4)(203.86765, 16093.247)(204.64333, 30703.229)(204.97816, 12955.…
Dihydro-p-coumaric acid	Phenolic acids	Hydroxyphenylpropanoic acids	6264169	6376997	6051499	5926011	3.19618	(168.26248, 2703.4443)(149.2321, 7851.2124)(151.63509, 4913.763)(152.73311, 3062.4424)(152.0667, 414.15)(167.38516, 40421.37)(169.14565, 14684.1)(169.07599, 1535.6862)(150.08633, 17105.512)(151.73009, 3617.6284)(151.0626, 186.65)(191.68521, 4847.9155)(192.9113, 3903.6528)(193.6622, 494.46796)(172.29492, 14390.342)(174.97887, 17913.918)(175.38857, 19003.19)
Dihydrocaffeic acid	Phenolic acids	Hydroxyphenylpropanoic acids	3282566	3109752	2909158	3175942	4.4387	(182.86511, 111786.54)(185.34373, 93313.96)(186.06662, 100434.2)(186.0662, 24318.86)(165.38278, 1584.0195)(168.05243, 34494.01)(184.59883, 67316.5)(185.2236, 22653.83)(186.57379, 13642.395)(187.0783, 718.23)(165.0543, 21203.832)(166.05672, 2204.4263)(167.0693, 288.34)(205.62836, 12872.789)(206.62737, 1752.1425)(189.49178, 2973.9236)(191.41515, 8125.28)(192.0544, 7135.2)
	mg/100g	ferulic acid Eq.	581.265	544.064	574.945	549.854
1-Acetoxypinoresinol	Lignans	Lignans	1	1051917	1105966	1086440	4.66965	(416.2796, 4121.2363)(419.48593, 624.87)(420.1575, 744.44)(399.96964, 2525.7979)(401.5745, 886.0768)(402.1565, 889.80597)(403.1467, 430.01)(418.2816, 11987.842)(418.49072, 4087.3147)(419.16647, 593.1457)(400.08337, 3850.308)(401.77036, 550.24304)(403.15353, 817.0066)(403.95532, 875.98596)(404.1635, 685.52)(439.48532, 31573.262)(440.22684, 6245.666)(441.37955, 1912.2936)(422.5745, 3734.35)(424.595…
Todolactol A	Lignans	Lignans	1102512	736403	567248	545223	6.86792	(376.73782, 2162.6792)(379.1596, 1301.167)(379.1668, 2068.305)(358.95007, 7962.585)(360.24423, 10941.631)(361.1475, 4502.7046)(362.486, 1248.7483)(363.15387, 636.6)(380.1622, 622.94006)(382.1659, 748.82)(359.99036, 18479.057)(361.2254, 4257.4546)(362.2533, 1144.3711)(363.15347, 530.285)(400.51486, 7182.2603)(401.77264, 2201.2659)(402.45255, 1755.554)(403.9054, 1960.2014)(404.15167, 2534.46)(383.4…
Isohydroxymatairesinol	Lignans	Lignans	2595616	2102273	975263	667523	2.71153	(374.40866, 4457.2925)(375.19467, 968.8767)(376.1389, 240.96)(356.92834, 489.60663)(359.64008, 10292.705)(360.7136, 5850.346)(360.1451, 13313.88)(376.1443, 1874.36)(377.14996, 394.062)(378.6524, 351.27002)(359.44165, 16637.629)(360.89136, 11003.35)(361.24118, 4355.7065)(362.14575, 326.745)(398.5736, 1982.0303)(400.2616, 2432.8564)(401.03723, 5035.214)(401.85153, 2488.9185)(402.13745, 700.46)(379.…
Medioresinol	Lignans	Lignans	558368	232765	504214	282080	8.12775	(389.01288, 16389.168)(389.90765, 5949.39)(390.16196, 207.595)(373.34406, 4061.1018)(374.3986, 4804.0127)(374.1474, 768.39)(394.17807, 1377.7561)(374.01517, 14615.529)(372.49332, 6652.572)(373.15594, 335.7575)(412.03558, 7234.644)(412.87332, 2948.4282)(414.1419, 867.335)(395.39014, 6660.0674)(398.14688, 938.2334)
Conidendrin	Lignans	Lignans	933943	1842000	2091540	1866057	8.2032	(357.68872, 4442.371)(358.9328, 3845.308)(360.13855, 6955.457)(360.145, 14660.92)(340.37543, 9630.992)(340.37354, 1202.2275)(342.12305, 2768.4668)(358.97363, 34467.574)(359.56345, 12909.917)(359.1427, 1502.6727)(341.0105, 5502.578)(342.026, 2791.6252)(344.0992, 5599.257)(344.1304, 2760.97)(379.41052, 31379.977)(380.19763, 9494.09)(361.31088, 12501.298)(362.76895, 13871.478)
7-Hydroxysecoisolariciresinol	Lignans	Lignans	178980	179874	175858	174690	19.6318	(375.47192, 1723.1692)(376.4549, 2308.1763)(377.62625, 6349.288)(378.2258, 1000.4666)(357.6888, 6134.1807)(359.8817, 1834.8817)(377.1699, 12451.263)(378.19257, 3313.933)(379.2667, 43515.64)(380.23965, 14935.191)(357.20178, 21344.73)(358.20538, 3762.238)(359.21777, 287.881)(399.20865, 19729.797)(400.208, 3071.7234)(401.20557, 294.25833)(383.74915, 109943.31)(383.80392, 6364.048)(384.2035, 2120.52)
Cyclolariciresinol	Lignans	Lignans	6591981	6684035	6506360	6454254	17.193	(343.11725, 4364.196)(344.15482, 106.62333)(365.1815, 829.03)(343.1528, 7396.795)(365.13425, 133268.69)(366.15387, 29044.473)(367.14017, 3457.7566)
Lariciresinol-sesquilignan	Lignans	Lignans	539473	224339	217602	217081	8.06182	(557.2225, 467.22)(538.4102, 5944.2764)(539.21985, 718.6994)(561.2451, 10132.835)(562.24713, 1284.1)(561.2477, 5849.82)(580.8608, 924.6346)(562.7254, 1691.9225)
Pinoresinol	Lignans	Lignans	1661419	490649	1193398	1239706	9.3216	(359.56052, 8099.2446)(360.91553, 4099.107)(361.95148, 1637.3799)(363.15277, 478.39)(342.4327, 6934.932)(343.83328, 1633.559)(344.13266, 7503.09)(360.35666, 2679.2942)(363.1565, 1362.13)(342.1176, 7910.5786)(342.60944, 2574.8474)(345.14062, 1483.98)(383.17114, 26630.477)(384.3695, 9174.668)(385.36914, 2377.709)(365.88254, 58481.848)(365.78427, 25676.55)(367.13934, 5118.7188)
Sesaminol	Lignans	Lignans	1859931	2276548	5538489	7394690	3.47978	(372.21732, 3207.8665)(373.44577, 1486.4818)(375.1091, 410.95)(352.97186, 12709.929)(353.72006, 23746.613)(355.09772, 14414.862)(356.10608, 2283.5935)(357.1004, 254.43)(372.5979, 24685.258)(372.7899, 7837.26)(373.3671, 1973.535)(374.12897, 324.685)(354.53732, 40521.57)(355.7513, 10321.998)(356.89844, 2681.9915)(357.55658, 442.02)(358.1128, 574.255)(393.48734, 23260.555)(394.31607, 19027.365)(395.…
Dimethylmatairesinol	Lignans	Lignans	1614407	1557512	1111698	1121873	15.3708	(387.74155, 19107.428)(388.1816, 9260.228)(389.99023, 2802.2007)(391.1974, 1925.2432)(371.09573, 20989.744)(372.16376, 3998.7085)(373.17426, 2584.3826)(391.18207, 625.2218)(369.17822, 727.69)(409.16827, 32959.457)(410.16818, 8580.787)(411.17114, 1034.9999)(392.1547, 11793.746)(393.25497, 1875.1705)(395.15613, 345.60666)
Lariciresinol	Lignans	Lignans	6591981	6684035	6506360	6454254	17.193	(343.11725, 4364.196)(344.15482, 106.62333)(365.1815, 829.03)(343.1528, 7396.795)(365.13425, 133268.69)(366.15387, 29044.473)(367.14017, 3457.7566)
Arctigenin	Lignans	Lignans	1165477	1086089	1127403	1145605	13.4977	(374.1682, 563.25)(355.5582, 1313.51)(357.18936, 3305.0103)(373.1735, 460.36)(359.1657, 1150.82)(395.4926, 32291.865)(396.39923, 5835.8926)(398.90182, 7021.755)(400.1565, 926.8175)(378.22345, 5273.348)(379.52014, 4703.2954)(381.8198, 3626.208)
Syringaresinol	Lignans	Lignans	1355386	1663547	1392917	1349543	14.2168	(419.16537, 26857.543)(420.16815, 6689.7925)(421.16617, 132.31802)(405.1597, 578.81)(403.5616, 9197.436)(402.1604, 8358.68)(403.162, 577.9925)(441.14917, 32249.465)(442.1523, 6584.3076)(443.15912, 1388.38)(423.1385, 2187.8374)
Nortrachelogenin	Lignans	Lignans	2595616	2102273	975263	667523	2.71153	(374.40866, 4457.2925)(375.19467, 968.8767)(376.1389, 240.96)(356.92834, 489.60663)(359.64008, 10292.705)(360.7136, 5850.346)(360.1451, 13313.88)(376.1443, 1874.36)(377.14996, 394.062)(378.6524, 351.27002)(359.44165, 16637.629)(360.89136, 11003.35)(361.24118, 4355.7065)(362.14575, 326.745)(398.5736, 1982.0303)(400.2616, 2432.8564)(401.03723, 5035.214)(401.85153, 2488.9185)(402.13745, 700.46)(379.…
7-Oxomatairesinol	Lignans	Lignans	4916270	4472968	4286516	4708586	3.93057	(373.69174, 8475.751)(374.529, 2324.954)(374.1291, 386.69)(354.68073, 46899.668)(355.2202, 16021.917)(356.10275, 4852.1514)(357.11542, 527.23206)(373.88055, 21196.553)(374.44464, 4816.197)(375.6405, 789.775)(357.51077, 795.6031)(358.52487, 350.97598)(359.1315, 643.01)(397.5254, 1351.7632)(399.0388, 3057.2766)(399.8198, 1574.202)(377.5289, 6539.3174)(379.57175, 6671.8096)(381.20593, 5306.284)
Trachelogenin	Lignans	Lignans	558368	232765	504214	282080	8.12775	(389.01288, 16389.168)(389.90765, 5949.39)(390.16196, 207.595)(373.34406, 4061.1018)(374.3986, 4804.0127)(374.1474, 768.39)(394.17807, 1377.7561)(374.01517, 14615.529)(372.49332, 6652.572)(373.15594, 335.7575)(412.03558, 7234.644)(412.87332, 2948.4282)(414.1419, 867.335)(395.39014, 6660.0674)(398.14688, 938.2334)
7-Hydroxymatairesinol	Lignans	Lignans	2595616	2102273	975263	667523	2.71153	(374.40866, 4457.2925)(375.19467, 968.8767)(376.1389, 240.96)(356.92834, 489.60663)(359.64008, 10292.705)(360.7136, 5850.346)(360.1451, 13313.88)(376.1443, 1874.36)(377.14996, 394.062)(378.6524, 351.27002)(359.44165, 16637.629)(360.89136, 11003.35)(361.24118, 4355.7065)(362.14575, 326.745)(398.5736, 1982.0303)(400.2616, 2432.8564)(401.03723, 5035.214)(401.85153, 2488.9185)(402.13745, 700.46)(379.…
Episesamin	Lignans	Lignans	3047345	3119118	3078342	3028965	14.5149	(354.7797, 558.74)(337.0853, 25306.395)(338.1062, 4287.015)(339.10883, 6288.53)(356.11975, 680.915)(358.1347, 3290.38)(337.09772, 7509.97)(338.1085, 132.99)(378.59448, 7757.0723)(380.3532, 1488.58)(381.36285, 1257.1174)(359.09085, 28606.076)(360.09283, 8225.89)
Anhydro-secoisolariciresinol	Lignans	Lignans	665040	3440261	657544	694164	10.2684	(348.5953, 10551.506)(347.1618, 5716.9688)(348.1734, 537.45)(349.1807, 1893.5033)(328.23074, 4090.9658)(328.15204, 597.3275)(348.9465, 18510.863)(350.1844, 4942.375)(330.304, 5762.477)(370.1801, 14684.923)(371.87897, 2236.7097)(370.1617, 276.12)(372.1656, 3124.3)(349.59164, 20794.52)(351.76483, 3915.5066)(353.66254, 633.645)
Sesamolinol	Lignans	Lignans	4916270	4472968	4286516	4708586	3.93057	(373.69174, 8475.751)(374.529, 2324.954)(374.1291, 386.69)(354.68073, 46899.668)(355.2202, 16021.917)(356.10275, 4852.1514)(357.11542, 527.23206)(373.88055, 21196.553)(374.44464, 4816.197)(375.6405, 789.775)(357.51077, 795.6031)(358.52487, 350.97598)(359.1315, 643.01)(397.5254, 1351.7632)(399.0388, 3057.2766)(399.8198, 1574.202)(377.5289, 6539.3174)(379.57175, 6671.8096)(381.20593, 5306.284)
Sesamol	Lignans	Lignans	7519528	7920327	8013305	8013268	4.36	(140.00308, 4634.009)(139.03868, 525998.3)(140.04251, 36403.57)(141.03963, 1400.638)(121.02933, 14449.014)(122.031235, 404.06253)(146.92232, 412587.34)(147.97508, 46602.008)(148.02516, 26709.21)
Episesaminol	Lignans	Lignans	1859931	2276548	5538489	7394690	3.47978	(372.21732, 3207.8665)(373.44577, 1486.4818)(375.1091, 410.95)(352.97186, 12709.929)(353.72006, 23746.613)(355.09772, 14414.862)(356.10608, 2283.5935)(357.1004, 254.43)(372.5979, 24685.258)(372.7899, 7837.26)(373.3671, 1973.535)(374.12897, 324.685)(354.53732, 40521.57)(355.7513, 10321.998)(356.89844, 2681.9915)(357.55658, 442.02)(358.1128, 574.255)(393.48734, 23260.555)(394.31607, 19027.365)(395.…
Isolariciresinol	Lignans	Lignans	6591981	6684035	6506360	6454254	17.193	(343.11725, 4364.196)(344.15482, 106.62333)(365.1815, 829.03)(343.1528, 7396.795)(365.13425, 133268.69)(366.15387, 29044.473)(367.14017, 3457.7566)
Sesamin	Lignans	Lignans	3047345	3119118	3078342	3028965	14.5149	(354.7797, 558.74)(337.0853, 25306.395)(338.1062, 4287.015)(339.10883, 6288.53)(356.11975, 680.915)(358.1347, 3290.38)(337.09772, 7509.97)(338.1085, 132.99)(378.59448, 7757.0723)(380.3532, 1488.58)(381.36285, 1257.1174)(359.09085, 28606.076)(360.09283, 8225.89)
Sesamolin	Lignans	Lignans	1859931	2276548	5538489	7394690	3.3003	(372.19443, 3199.2847)(373.91205, 1739.858)(375.1091, 410.95)(352.9239, 13917.003)(353.72006, 23746.613)(355.09772, 14414.862)(356.10608, 2283.5935)(357.1004, 254.43)(372.45084, 25623.0)(372.7899, 7837.26)(373.3671, 1973.535)(374.12897, 324.685)(354.5736, 45130.938)(355.7616, 10856.657)(356.8307, 2812.2537)(357.55658, 442.02)(358.1128, 574.255)(393.2718, 26126.742)(394.31607, 19027.365)(395.9044,…
Matairesinol	Lignans	Lignans	1661419	490649	1193398	1239706	9.3216	(359.56052, 8099.2446)(360.91553, 4099.107)(361.95148, 1637.3799)(363.15277, 478.39)(342.4327, 6934.932)(343.83328, 1633.559)(344.13266, 7503.09)(360.35666, 2679.2942)(363.1565, 1362.13)(342.1176, 7910.5786)(342.60944, 2574.8474)(345.14062, 1483.98)(383.17114, 26630.477)(384.3695, 9174.668)(385.36914, 2377.709)(365.88254, 58481.848)(365.78427, 25676.55)(367.13934, 5118.7188)
Secoisolariciresinol	Lignans	Lignans	408988	422526	394299	444189	9.62382	(364.85056, 2853.7861)(364.17804, 1039.26)(365.1881, 18843.64)(366.19037, 1588.72)(348.69745, 6514.484)(347.8474, 19468.045)(365.18616, 489.325)(367.20178, 1249.8301)(349.18152, 14384.963)(350.18448, 3261.9614)(386.37048, 8724.634)(386.7046, 2880.7092)(370.68857, 9268.34)(371.94653, 595.5734)
Secoisolariciresinol-sesquilignan	Lignans	Lignans	280467	125638	274025	264630	6.64933	(559.74866, 8909.343)(560.05176, 1925.9541)(542.9598, 1156.698)(562.77313, 905.49994)(565.27905, 681.6327)(541.91125, 9143.065)(543.9284, 6040.7817)(545.2571, 1524.0549)(582.6611, 7155.1636)(583.23096, 835.6709)(564.21606, 9722.777)(565.21747, 2152.6626)
	mg/100g	sesamin eq.	302.295	305.77	324.293	344.699
Resveratrol 5-O-glucoside	Stilbenes	Stilbenes	7899884	3707556	3292181	3621435	4.129	(391.548, 817.6515)(392.47638, 1475.7047)(393.14578, 234.58142)(373.83017, 12261.859)(374.498, 4076.5437)(375.46237, 2794.2114)(376.334, 1596.4641)(392.59024, 1113.3456)(393.1398, 277.71335)(395.82217, 366.69333)(396.1423, 340.6)(374.8115, 4489.374)(374.90527, 768.69305)(376.97217, 569.6484)(378.1341, 271.5)(415.74872, 22506.117)(416.33713, 11301.769)(415.72055, 15871.693)(416.12045, 2659.8274)(3…
Pterostilbene	Stilbenes	Stilbenes	883431	27300000	30000000	29300000	5.79897	(258.46005, 10300.118)(258.99594, 6133.8164)(260.1165, 370.29)(240.32774, 2189.986)(242.64647, 579.92847)(241.11356, 223.24)(259.34174, 37706.24)(259.67215, 7535.32)(240.06468, 4237.2485)(240.90825, 1224.3301)(279.32913, 19423.943)(280.3478, 5967.5127)(281.2277, 382.60785)(261.0925, 73360.31)(262.09366, 5397.361)(263.10675, 576.46497)
Pallidol	Stilbenes	Stilbenes	3456825	3552626	2463864	3364337	4.346	(454.14017, 160666.77)(455.14246, 37381.516)(456.14468, 4671.2812)(436.251, 6946.4355)(437.5145, 1550.7064)(440.1548, 3806.89)(455.1492, 47787.625)(456.15125, 10118.235)(457.15155, 810.48)(441.65997, 1548.7124)(481.64462, 541.2254)(480.73486, 2959.1558)(483.155, 2278.5798)(463.39383, 26822.55)(463.20633, 7457.7935)(465.1245, 6235.027)
Piceatannol	Stilbenes	Stilbenes	3313895	2676522	3846556	5452025	10.5045	(244.94614, 44366.13)(246.0809, 6144.846)(247.08308, 125.405716)(230.13452, 4225.858)(228.82413, 3087.081)(245.07988, 64005.73)(246.0832, 10303.349)(247.09332, 641.76996)(227.80394, 2356.889)(267.06192, 19701.012)(268.06512, 1600.9517)(269.06238, 469.3317)
Pinosylvin	Stilbenes	Stilbenes	1145250	1656333	878070	985083	5.09372	(213.24826, 30181.154)(214.79109, 7179.5283)(215.0881, 2550.35)(197.48094, 2352.4287)(197.79639, 5787.605)(199.0921, 17400.28)(216.86302, 25492.176)(218.06999, 2320.7922)(218.1054, 65.67)(197.64505, 8008.3247)(199.94962, 2614.5989)(200.09, 4571.29)(235.30655, 11089.561)(236.69212, 3387.3945)(238.2804, 3496.5918)(239.58694, 7619.8774)(240.0853, 8901.301)(219.86871, 48722.293)(221.8121, 5561.21)
Resveratrol	Stilbenes	Stilbenes	608296	678528	562792	618105	6.792	(228.08209, 10166.046)(229.08908, 1059.7075)(213.07707, 2821.8525)(212.67795, 2202.8381)(215.0841, 3754.975)(229.1746, 18563.225)(230.0884, 1860.5813)(231.08064, 2034.7965)(212.28032, 4138.8604)(212.0795, 584.445)(253.27266, 2195.1907)(255.08194, 2025.6014)(254.0752, 3849.47)(256.0863, 14109.94)(233.32666, 10669.464)(234.72786, 1102.0117)
d-Viniferin	Stilbenes	Stilbenes	3456825	3552626	2463864	3364337	4.346	(454.14017, 160666.77)(455.14246, 37381.516)(456.14468, 4671.2812)(436.251, 6946.4355)(437.5145, 1550.7064)(440.1548, 3806.89)(455.1492, 47787.625)(456.15125, 10118.235)(457.15155, 810.48)(441.65997, 1548.7124)(481.64462, 541.2254)(480.73486, 2959.1558)(483.155, 2278.5798)(463.39383, 26822.55)(463.20633, 7457.7935)(465.1245, 6235.027)
Resveratrol 3-O-glucoside	Stilbenes	Stilbenes	7899884	3707556	3292181	3621435	4.143	(392.14166, 796.62)(393.1427, 138.75)(374.4451, 14981.911)(374.1276, 6931.4785)(375.62906, 3095.1514)(376.334, 1596.4641)(393.1469, 1010.16003)(376.13513, 1593.6218)(413.11804, 68679.65)(414.1193, 17907.066)(415.11707, 18160.021)(416.12045, 2659.8274)(396.29337, 6661.036)(398.11658, 1035.21)
e-Viniferin	Stilbenes	Stilbenes	3456825	3552626	2463864	3364337	4.346	(454.14017, 160666.77)(455.14246, 37381.516)(456.14468, 4671.2812)(436.251, 6946.4355)(437.5145, 1550.7064)(440.1548, 3806.89)(455.1492, 47787.625)(456.15125, 10118.235)(457.15155, 810.48)(441.65997, 1548.7124)(481.64462, 541.2254)(480.73486, 2959.1558)(483.155, 2278.5798)(463.39383, 26822.55)(463.20633, 7457.7935)(465.1245, 6235.027)
Piceatannol 3-O-glucoside	Stilbenes	Stilbenes	25400000	40300000	40000000	40200000	2.16953	(407.6143, 2724.6218)(410.1268, 174.285)(388.11414, 2177.8674)(389.12338, 368.27332)(410.19894, 2376.6545)(411.47437, 3507.5964)(411.643, 6066.4697)(391.64175, 2466.0715)(392.77582, 2661.681)(393.13696, 1854.4017)(431.1895, 4838.486)(432.3116, 2708.458)(432.27118, 1993.9832)(432.1129, 177.98)(411.3925, 125828.78)(412.1094, 154874.8)(413.1123, 30767.1)(414.1141, 3407.531)
	mg/100g	resveratrol eq.	148.509	234.131	230.462	242.41

## Sheet: 60% ethanol
Compound	Class	Subclass	repl. 1	repl. 2	repl. 3	repl. 4	Retention Time	CompositeSpectrum
Pelargonidin 3,5-O-diglucoside	Flavonoids	Anthocyanins	261012	392077	696431	980092	4.5298	(633.9597, 5804.7104)(636.7443, 1517.2546)(633.1338, 9290.495)(634.14087, 2423.915)(636.1598, 1652.86)(637.1625, 439.61)(612.6688, 4170.4316)(616.0047, 6568.1025)(617.41864, 2243.6157)(619.64545, 1835.47)(634.8604, 3621.3945)(635.9177, 910.5172)(637.4371, 3341.2744)(638.22235, 605.38574)(639.1462, 4667.532)(614.99475, 2770.2114)(616.374, 6598.268)(617.5347, 11934.429)(618.39557, 4266.8174)(619.86…
Pelargonidin 3-O-rutinoside	Flavonoids	Anthocyanins	62700000	65600000	67700000	64800000	5.14838	(580.9235, 7829.3257)(581.75525, 3254.769)(583.18726, 358.4867)(564.7198, 486175.44)(565.17114, 214116.28)(565.1587, 182017.02)(566.16064, 30431.664)(567.1661, 7406.003)(580.8162, 2234.566)(582.1863, 1169.925)(583.19257, 138.87334)(563.6916, 4359.366)(564.1687, 435.396)(603.86145, 2712.172)(604.51953, 532.7)(585.7827, 5509.5103)(587.4739, 2512.7764)
Delphinidin 3-O-glucoside	Flavonoids	Anthocyanins	7505774	905735	4972444	5086355	5.96076	(465.2757, 10827.128)(466.28348, 2634.4297)(469.1174, 2627.94)(448.56046, 1712.0182)(448.76047, 296.3867)(451.1103, 10315.81)(453.0971, 9086.96)(468.05283, 22224.84)(467.69016, 20009.098)(468.60303, 4082.0972)(449.27344, 130156.38)(450.22205, 86009.79)(451.22287, 19608.521)(452.2248, 2653.8767)(453.2261, 106953.78)(454.11832, 31555.105)(490.4691, 8209.861)(491.30234, 15592.461)(492.10654, 4476.44…
Delphinidin 3,5-O-diglucoside	Flavonoids	Anthocyanins	422195	533165	464844	448571	5.85997	(627.7795, 11587.413)(628.1547, 3921.7124)(629.15796, 660.12335)(610.9186, 12528.439)(612.0974, 5560.885)(613.398, 979.0525)(615.1675, 965.42)(628.16974, 7814.72)(629.16034, 1693.0267)(630.1705, 431.7333)(611.6628, 12131.885)(612.8323, 4362.5215)(615.17096, 1906.1666)(616.163, 104.07)(651.22406, 4300.312)(652.6226, 1663.0638)(655.72656, 1519.5358)(656.1461, 157.97)(634.3917, 3494.5427)(635.7898, …
Peonidin	Flavonoids	Anthocyanins	15200000	14700000	15100000	14800000	11.9083	(301.073, 52352.43)(302.0765, 8830.433)(303.0726, 6004.021)(285.0749, 167.44)(324.05463, 1370.0625)(307.05164, 372.18002)
Delphinidin 3-O-arabinoside	Flavonoids	Anthocyanins	780210	649849	426867	1007208	5.61215	(435.2831, 1964.6774)(436.8423, 25494.46)(438.2954, 8987.658)(439.0998, 2303.3325)(417.08203, 5248.795)(418.09766, 1199.1576)(437.08194, 78797.945)(438.10632, 16417.412)(419.0933, 4213.794)(420.3499, 1535.7101)(421.09702, 2913.3152)(422.09885, 2129.6602)(423.10855, 98.945)(460.64633, 6974.8994)(461.348, 3256.948)(462.42142, 1871.21)(462.0813, 2029.56)(440.5128, 7181.4014)(443.835, 9730.891)(443.0…
Peonidin 3-O-galactoside	Flavonoids	Anthocyanins	37900000	36800000	37900000	37900000	7.42	(463.12164, 1076203.0)(464.1251, 247769.84)(465.12445, 58810.746)(447.12292, 3679.9023)(447.1237, 4624.42)(486.10654, 26200.615)(487.10895, 6099.497)(471.7403, 1061.8237)(473.68808, 3287.8687)(474.11523, 4968.33)
Cyanidin 3-O-glucoside	Flavonoids	Anthocyanins	36100000	35300000	36300000	36200000	6.5576	(449.21765, 259513.67)(450.10916, 62113.234)(451.1118, 33093.203)(452.11417, 7617.172)(435.10684, 13596.395)(436.10855, 1038.0186)(451.11966, 1309.3168)(453.28003, 1119306.8)(435.07956, 47935.348)(436.12704, 8270.809)(472.13742, 137556.34)(473.1402, 24932.096)(474.1605, 38916.15)(477.0978, 156127.25)(478.0997, 35990.42)(455.09262, 12791.77)(455.10168, 1397.5066)
Malvidin 3-O-(6''-acetyl-galactoside)	Flavonoids	Anthocyanins	490358	1	1	322635	3.293	(517.13275, 85034.08)(518.13525, 19685.951)(519.1226, 9893.8545)(520.1313, 3017.85)(560.1375, 24266.781)(562.6496, 32519.469)(563.88916, 12529.295)(543.14026, 1089.045)(545.1417, 7368.2646)
Delphinidin 3-O-rutinoside	Flavonoids	Anthocyanins	701749	1722355	1813744	1797134	3.67569	(614.70325, 7385.679)(615.29254, 5072.68)(615.51385, 10089.054)(616.1759, 2696.025)(617.16406, 2891.26)(594.86835, 492929.38)(596.069, 184969.25)(597.0709, 44852.465)(598.0978, 9061.894)(599.0791, 2442.8892)(599.1624, 2655.62)(613.3658, 2068.3918)(614.1799, 48455.18)(615.1793, 14634.41)(616.1697, 2933.19)(594.9061, 8474.273)(597.1608, 6378.237)(597.1664, 1298.66)(599.1654, 3949.17)(636.69934, 615…
Malvidin 3,5-O-diglucoside	Flavonoids	Anthocyanins	3274297	3229282	3153623	1167036	3.13089	(656.6054, 1118.1954)(657.9741, 585.0274)(658.8782, 699.91876)(659.1924, 765.6775)(637.1686, 6441.685)(638.1727, 1522.9856)(639.1843, 127.875)(657.69385, 1004.085)(659.2004, 680.94)(638.52356, 1163.3334)(642.1796, 423.65)(643.1944, 159.6)(679.48914, 2945.7795)(680.7624, 1189.7452)(681.3316, 1101.2743)(661.08887, 3025.2354)(662.64935, 1053.1486)(663.91174, 2472.4263)(664.92395, 2039.9094)(665.1968…
Pelargonidin 3-O-galactoside	Flavonoids	Anthocyanins	3473983	2666481	1824739	3547346	7.23	(433.31137, 27507.006)(434.11414, 7370.246)(416.71173, 4814.75)(418.11734, 96.0475)(457.9091, 29948.3)(459.51636, 9170.426)(460.11835, 1313.5)(461.108, 1823.0299)(438.08926, 10848.512)(439.09454, 485.30002)
Cyanidin 3-O-xyloside	Flavonoids	Anthocyanins	628642	606379	594200	538050	3.51683	(419.66998, 5732.933)(421.02927, 4586.6206)(423.59814, 7488.7593)(401.38782, 9187.926)(402.28644, 1260.8317)(403.0822, 933.4575)(421.37747, 1840.7418)(422.1085, 6667.1133)(403.84814, 4042.2976)(406.4837, 4127.8965)(406.44522, 6797.2476)(407.10486, 19328.984)(443.89844, 30289.416)(445.25735, 8187.577)(445.68887, 3269.7883)(447.1058, 2803.6501)(424.6808, 6554.0835)(426.36838, 9700.019)(427.4656, 51…
Delphinidin 3-O-sambubioside	Flavonoids	Anthocyanins	2882984	3023186	1	3207896	3.13544	(597.22345, 58917.688)(598.231, 12278.654)(599.2761, 3081.8308)(579.1462, 109039.46)(580.1498, 34209.285)(581.1472, 26429.129)(582.1553, 6261.012)(583.1553, 637.66)(600.41846, 3089.0273)(600.1571, 7580.77)(601.1534, 1901.04)(583.1544, 4615.09)(585.1498, 3397.96)(586.1432, 499.71)(622.5909, 1768.5735)(624.5557, 2134.9558)(625.3584, 3661.4128)(626.1512, 2479.2383)(603.9214, 6799.0615)(606.0345, 864…
Pelargonidin	Flavonoids	Anthocyanins	21300000	24700000	25200000	24600000	4.28015	(271.0803, 111787.16)(272.08887, 22287.6)(255.12451, 11375.85)(257.56003, 8178.3506)(257.0608, 19985.129)(257.72842, 16702.895)(258.0584, 15379.06)(272.7188, 55569.305)(273.371, 12346.51)(275.79297, 1394.9043)(256.26877, 21627.889)(258.412, 10604.884)(258.9836, 4099.159)(259.0653, 7139.13)(296.19382, 6193.997)(298.06253, 6313.7373)(298.31018, 1465.595)(299.06433, 3440.325)(279.29984, 5880.434)(27…
Peonidin 3-O-(6''-acetyl-galactoside)	Flavonoids	Anthocyanins	1329250	1262702	852324	838927	8.388	(505.1283, 3025.7002)(487.13446, 399.7975)(507.146, 19595.107)(508.14984, 4752.8574)(509.15198, 439.2525)(491.81213, 1298.4233)(493.1326, 300.3)(530.1363, 5062.5225)(532.13574, 1159.7849)(533.1395, 2021.54)(513.1092, 1038.75)
Vitisin A	Flavonoids	Anthocyanins	146000000	143000000	123000000	148000000	3.46305	(561.9967, 9762.359)(564.0595, 4006.3618)(565.8057, 548.74164)(566.89935, 1702.1)(567.1477, 2479.15)(543.3878, 256183.89)(544.4487, 59681.465)(547.803, 17015.645)(549.1222, 2425.55)(563.6268, 11251.831)(564.8788, 3938.851)(546.75806, 82138.41)(550.1434, 673.34)(586.6363, 5641.7305)(586.8431, 6782.192)(587.67053, 5478.165)(588.82996, 16424.205)(589.7569, 14216.048)(590.1336, 6895.766)(567.75116, 3…
Cyanidin 3-O-sambubioside	Flavonoids	Anthocyanins	335787	2097365	7412097	2196929	4.86977	(617.69385, 6516.5205)(619.0923, 2902.4048)(619.9223, 3246.0654)(620.6205, 4626.6807)(621.5826, 10079.376)(622.3285, 2869.093)(623.41266, 1533.8715)(624.1347, 564.5)(598.1793, 11733.74)(599.2805, 4677.1724)(600.4124, 6283.7188)(603.12415, 12100.841)(604.1264, 7819.6)(605.1335, 7385.42)(618.08124, 15530.171)(619.022, 5591.625)(621.62177, 452.18375)(625.1243, 1572.32)(600.95483, 6784.217)(602.3399,…
Delphinidin 3-O-glucosyl-glucoside	Flavonoids	Anthocyanins	422195	533165	464844	448571	5.85997	(627.7795, 11587.413)(628.1547, 3921.7124)(629.15796, 660.12335)(610.9186, 12528.439)(612.0974, 5560.885)(613.398, 979.0525)(615.1675, 965.42)(628.16974, 7814.72)(629.16034, 1693.0267)(630.1705, 431.7333)(611.6628, 12131.885)(612.8323, 4362.5215)(615.17096, 1906.1666)(616.163, 104.07)(651.22406, 4300.312)(652.6226, 1663.0638)(655.72656, 1519.5358)(656.1461, 157.97)(634.3917, 3494.5427)(635.7898, …
Cyanidin 3-O-(6''-p-coumaroyl-glucoside)	Flavonoids	Anthocyanins	33800000	33700000	1	7652412	4.131	(595.2134, 571911.56)(596.2867, 185952.53)(597.1474, 50543.17)(598.14905, 8174.442)(599.14764, 1452.7067)(577.16736, 10022.98)(578.25366, 6913.7266)(581.1594, 3894.53)(579.12286, 78993.94)(580.1502, 25886.791)(581.1512, 5915.275)(582.3393, 460.88818)(618.14557, 9843.28)(619.929, 3557.836)(624.1581, 1761.32)(601.0523, 3286.578)(602.13153, 725.6287)(603.1377, 3467.4001)(604.82025, 1476.8932)(605.65…
Delphinidin 3-O-(6''-acetyl-glucoside)	Flavonoids	Anthocyanins	6098660	4820714	6314083	6580706	4.22464	(510.17813, 12966.679)(508.71573, 12567.704)(511.1229, 2690.5466)(513.1173, 13089.125)(489.75723, 10531.224)(490.86505, 15382.584)(492.06564, 4346.691)(494.17694, 1310.0293)(494.1134, 1573.25)(495.1322, 644.98)(510.8553, 364.6057)(511.1333, 162.15)(490.3716, 11717.923)(491.17163, 5776.8467)(492.09753, 389.88547)(534.09265, 4182.8057)(535.3959, 2673.1943)(535.72046, 1994.0653)(534.60986, 5787.77)(…
Pelargonidin 3-O-arabinoside	Flavonoids	Anthocyanins	978014	625568	859274	1199866	2.21871	(404.59723, 5003.2485)(406.2288, 7905.568)(406.85883, 10770.857)(407.37747, 17112.56)(408.10556, 9913.698)(385.08853, 29719.53)(386.09546, 5809.74)(387.09348, 1838.6959)(388.07532, 201.25)(404.72595, 7371.8535)(406.11368, 5766.857)(407.1106, 2391.9448)(426.9233, 2240.5596)(430.24323, 3280.1072)(430.8554, 2273.8599)(431.1078, 2939.27)(409.00916, 2904.9116)(410.71112, 32592.629)(411.75244, 27252.03…
Delphinidin 3-O-(6''-acetyl-galactoside)	Flavonoids	Anthocyanins	6098660	4820714	6314083	6580706	4.757	(509.792, 24214.07)(508.11124, 17902.08)(509.1093, 2237.65)(489.545, 9842.956)(490.66968, 12241.783)(492.09683, 3663.2698)(510.808, 291.07666)(511.1333, 162.15)(490.09973, 11906.441)(491.099, 5814.942)(492.09753, 389.88547)(534.53687, 3866.273)(535.5104, 1652.4215)(535.85016, 1839.4762)(535.1095, 10041.59)(515.0454, 1137.3593)(516.7332, 2318.7913)(517.60754, 3252.586)(518.1061, 2971.4)
Cyanidin 3-O-sophoroside	Flavonoids	Anthocyanins	701749	1722355	1813744	1797134	3.67569	(614.70325, 7385.679)(615.29254, 5072.68)(615.51385, 10089.054)(616.1759, 2696.025)(617.16406, 2891.26)(594.86835, 492929.38)(596.069, 184969.25)(597.0709, 44852.465)(598.0978, 9061.894)(599.0791, 2442.8892)(599.1624, 2655.62)(613.3658, 2068.3918)(614.1799, 48455.18)(615.1793, 14634.41)(616.1697, 2933.19)(594.9061, 8474.273)(597.1608, 6378.237)(597.1664, 1298.66)(599.1654, 3949.17)(636.69934, 615…
Malvidin 3-O-(6''-p-coumaroyl-glucoside)	Flavonoids	Anthocyanins	9183816	9082415	9783672	9473631	3.92255	(643.10516, 645.2064)(643.1776, 401.75)(621.1966, 6509.446)(622.34357, 3170.4565)(626.1735, 3098.34)(643.8491, 1478.3002)(643.1816, 619.39)(622.59204, 6619.3013)(623.7607, 2725.3035)(626.3359, 799.2734)(626.8425, 82.29333)(627.1772, 29.81)(662.5809, 1278.1747)(666.5011, 341.92)(646.1521, 3193.6133)(648.32184, 7535.5)(649.44867, 5182.284)(649.5876, 3480.9207)(649.1682, 1848.915)
Petunidin 3-O-galactoside	Flavonoids	Anthocyanins	10100000	9815592	9951236	9515803	6.613	(479.11694, 353454.03)(480.12, 87160.305)(481.12134, 22744.822)(482.12292, 3110.3213)(462.35895, 20565.963)(463.1232, 5301.74)(464.1257, 1326.99)(502.47955, 8151.674)(507.1246, 195.97)(485.106, 315.53)
Cyanidin 3-O-(6''-caffeoyl-glucoside)	Flavonoids	Anthocyanins	2780047	832125	2935399	1138749	3.24165	(611.154, 34906.71)(612.1953, 12220.786)(613.2094, 3461.4397)(614.14154, 130.54556)(593.1624, 15675.368)(594.17755, 6753.9014)(595.4276, 1026.8557)(597.1289, 7414.91)(598.12805, 1738.365)(599.14233, 5688.215)(613.8164, 4707.505)(615.15845, 1857.5184)(615.4816, 3802.2864)(616.14636, 1774.145)(595.022, 27201.771)(596.5117, 13879.554)(597.60126, 3768.1218)(599.4853, 5384.7603)(600.1559, 1312.5701)(6…
Cyanidin 3-O-arabinoside	Flavonoids	Anthocyanins	628642	606379	594200	538050	3.51683	(419.66998, 5732.933)(421.02927, 4586.6206)(423.59814, 7488.7593)(401.38782, 9187.926)(402.28644, 1260.8317)(403.0822, 933.4575)(421.37747, 1840.7418)(422.1085, 6667.1133)(403.84814, 4042.2976)(406.4837, 4127.8965)(406.44522, 6797.2476)(407.10486, 19328.984)(443.89844, 30289.416)(445.25735, 8187.577)(445.68887, 3269.7883)(447.1058, 2803.6501)(424.6808, 6554.0835)(426.36838, 9700.019)(427.4656, 51…
Cyanidin	Flavonoids	Anthocyanins	101000000	97500000	101000000	99900000	5.31927	(287.05417, 276047.66)(288.05728, 40914.727)(289.0574, 33771.395)(290.05865, 2651.624)(269.83328, 221.7943)(271.25644, 1975.8119)(273.04797, 380.26)(274.0558, 5125.6)(289.0694, 19914.45)(290.0734, 3048.7)(271.0591, 6058.762)(273.53253, 17432.072)(274.13065, 8083.052)(275.06378, 22499.238)(312.31125, 934.26575)(314.0542, 48.425003)(315.0665, 72.47)(296.60858, 471.4431)
Cyanidin 3-O-(6''-malonyl-3''-glucosyl-glucoside)	Flavonoids	Anthocyanins	6648273	2189143	2389672	8119130	4.82394	(698.66095, 27871.834)(699.48413, 15091.078)(700.50977, 4120.314)(702.174, 444.55875)(703.1662, 36.96)(679.1523, 10310.407)(680.1544, 3824.7876)(681.1671, 681.97)(698.58264, 3951.1526)(699.17676, 2065.0383)(700.1776, 889.99)(681.1587, 11451.111)(682.41504, 75196.14)(683.4248, 371213.3)(684.4275, 145939.0)(685.42914, 39291.074)(686.18164, 10816.515)(722.6182, 1310.3923)(723.44684, 530.74286)(705.8…
Cyanidin 3-O-rutinoside	Flavonoids	Anthocyanins	2270344	2107957	3819244	2367174	5.47753	(596.0094, 8377.755)(596.316, 2790.212)(597.1674, 574.42)(578.70105, 734391.5)(579.8376, 251716.17)(581.05615, 65373.918)(582.15515, 10732.291)(583.1554, 1125.2024)(597.1771, 1553.7922)(599.1718, 314.43)(583.17865, 4512.814)(584.165, 1584.96)(618.83374, 2601.686)(619.1473, 1070.0042)(620.1569, 1272.38)(621.1501, 171.97)(600.4998, 2638.7627)(602.582, 2497.1658)(604.66016, 4636.145)(605.16925, 8226…
Malvidin 3-O-glucoside	Flavonoids	Anthocyanins	668828	644564	611066	631800	4.80965	(493.13174, 32662.934)(494.13513, 7563.319)(475.11945, 382996.94)(476.12256, 98981.04)(494.15567, 3266.572)(495.157, 272.21)(517.5494, 415.49316)(498.8539, 10082.931)(500.3957, 3534.8057)(500.10233, 353.76666)
Cyanidin 3-O-(6''-malonyl-glucoside)	Flavonoids	Anthocyanins	2986052	2783723	2825957	3007577	4.37796	(535.13226, 6273.7505)(536.2849, 3930.2217)(538.1258, 2047.14)(539.125, 2491.34)(540.1091, 136.41)(518.23883, 1027.8486)(519.1051, 898.205)(522.1136, 728.28)(523.1033, 2441.64)(538.39966, 2004.5216)(538.5247, 2358.172)(539.1277, 2152.8525)(518.3099, 11743.762)(519.325, 2763.2812)(522.7086, 2501.912)(524.1267, 120.69)(562.3924, 795.39996)(563.0948, 482.77)(542.4031, 2231.8027)
Pelargonidin 3-O-sambubioside	Flavonoids	Anthocyanins	4268916	1	12400000	4208827	2.33143	(566.4953, 49306.63)(567.7507, 11040.142)(568.7626, 3159.39)(569.46313, 13145.365)(570.1678, 26664.11)(547.2869, 27736.066)(548.2986, 7952.6294)(567.1658, 23765.65)(568.16895, 5706.6074)(569.17194, 582.85004)(548.1688, 3706.18)(588.9982, 2191.5684)(592.05005, 4344.9907)(592.6684, 21153.268)(593.99744, 17367.146)(594.1671, 1925.5)(571.0716, 5703.165)(573.33624, 12930.104)(574.14197, 15219.205)(574…
Pinotin A	Flavonoids	Anthocyanins	2311001	1830139	2379049	2256970	3.12573	(626.5111, 4789.6772)(627.0806, 2911.6145)(628.1481, 972.57)(629.1545, 2860.24)(609.3399, 2034.084)(611.1479, 2410.293)(609.1596, 480.99)(626.8881, 9222.871)(628.5245, 5340.938)(629.49347, 2207.6985)(630.1731, 1096.8)(631.1616, 2911.3848)(610.57306, 5155.235)(612.61536, 7925.01)(613.57214, 15939.085)(614.05115, 35215.785)(614.1802, 52246.72)(649.1895, 7797.155)(650.1249, 2470.9517)(651.5327, 1700…
Petunidin 3-O-(6''-acetyl-galactoside)	Flavonoids	Anthocyanins	3785723	3550454	9392461	5170151	5.184	(521.12537, 56576.86)(522.1286, 13107.929)(523.1225, 22898.686)(524.1191, 4389.87)(505.69247, 11861.724)(504.12003, 5269.67)(505.1192, 1211.304)(508.145, 727.005)(509.1543, 181.92)(546.8782, 2025.6831)(549.37415, 7878.6777)(550.1259, 2737.39)(526.7558, 4896.289)(528.6152, 749.01166)(529.1108, 1957.6768)
Cyanidin 3,5-O-diglucoside	Flavonoids	Anthocyanins	701749	1722355	1813744	1797134	3.67569	(614.70325, 7385.679)(615.29254, 5072.68)(615.51385, 10089.054)(616.1759, 2696.025)(617.16406, 2891.26)(594.86835, 492929.38)(596.069, 184969.25)(597.0709, 44852.465)(598.0978, 9061.894)(599.0791, 2442.8892)(599.1624, 2655.62)(613.3658, 2068.3918)(614.1799, 48455.18)(615.1793, 14634.41)(616.1697, 2933.19)(594.9061, 8474.273)(597.1608, 6378.237)(597.1664, 1298.66)(599.1654, 3949.17)(636.69934, 615…
Cyanidin 3-O-galactoside	Flavonoids	Anthocyanins	36100000	35300000	36300000	36200000	6.553	(449.10632, 1093491.5)(450.10995, 251468.52)(451.11185, 53639.83)(452.11417, 7617.172)(435.10684, 13596.395)(436.10855, 1038.0186)(472.09134, 17970.447)(473.0971, 3808.71)(458.1089, 29981.184)
Pelargonidin 3-O-(6''-malonyl-glucoside)	Flavonoids	Anthocyanins	1110686	1093305	3831521	3794038	3.54537	(519.66516, 5115.2773)(521.8165, 3060.7017)(501.36206, 7572.484)(503.2128, 9049.998)(504.9183, 5400.314)(505.61182, 3362.3123)(507.10892, 87668.03)(521.2119, 32964.895)(522.5606, 10361.172)(524.3186, 7964.7944)(525.8022, 1583.5449)(504.1931, 3408.8357)(505.70975, 2117.5466)(506.7952, 1237.0479)(507.62408, 25199.488)(508.1123, 26391.48)(542.5178, 15188.652)(543.18744, 9879.4)(544.6113, 757.3483)(5…
Cyanidin 3-O-(6''-acetyl-glucoside)	Flavonoids	Anthocyanins	1450632	1271274	1358777	6345714	3.56067	(493.43265, 7238.5713)(494.77866, 4312.114)(495.7061, 5398.595)(473.52573, 10216.613)(474.42413, 2785.59)(475.8105, 1069.108)(478.63074, 534.875)(479.1344, 36123.06)(494.33163, 4124.682)(494.88672, 1408.3275)(496.13428, 2866.7532)(474.99976, 38249.81)(476.07407, 10245.863)(476.1163, 1859.95)(516.2313, 4296.76)(518.5302, 3060.875)(519.2841, 3397.452)(520.1126, 2186.95)(497.89413, 9326.412)(499.103…
Petunidin 3-O-(6''-acetyl-glucoside)	Flavonoids	Anthocyanins	3785723	3550454	9392461	5170151	5.34068	(521.12506, 52055.016)(522.1284, 12827.709)(523.1225, 22898.686)(524.1191, 4389.87)(505.5857, 9127.944)(504.11688, 4522.402)(505.11264, 961.7486)(525.14935, 27095.559)(526.9891, 27225.537)(527.40875, 192176.14)(527.65796, 381002.0)(528.1589, 124041.17)(507.13684, 1544.6884)(507.63385, 694.69)(509.13245, 1497.83)(510.15265, 1152.565)(546.0044, 26080.646)(548.5254, 8022.6357)(550.1259, 2737.39)(527…
Pelargonidin 3-O-glucosyl-rutinoside	Flavonoids	Anthocyanins	1243467	1354770	1221288	978167	4.48105	(742.0511, 4979.7007)(742.2238, 1758.8617)(725.2053, 3741.3713)(725.6011, 18400.521)(745.725, 4720.35)(744.2269, 1629.26)(725.16455, 40331.566)(726.1255, 14057.855)(727.25085, 6019.1826)(765.1945, 12715.743)(766.37585, 5545.698)(767.14465, 30897.611)(768.21844, 10599.256)(769.2202, 2643.7053)(747.13794, 2580.7656)(748.1992, 2988.08)
Petunidin 3-O-(6''-p-coumaroyl-glucoside)	Flavonoids	Anthocyanins	2311001	1830139	2379049	2256970	3.12573	(626.5111, 4789.6772)(627.0806, 2911.6145)(628.1481, 972.57)(629.1545, 2860.24)(609.3399, 2034.084)(611.1479, 2410.293)(609.1596, 480.99)(626.8881, 9222.871)(628.5245, 5340.938)(629.49347, 2207.6985)(630.1731, 1096.8)(631.1616, 2911.3848)(610.57306, 5155.235)(612.61536, 7925.01)(613.57214, 15939.085)(614.05115, 35215.785)(614.1802, 52246.72)(649.1895, 7797.155)(650.1249, 2470.9517)(651.5327, 1700…
Pelargonidin 3-O-glucoside	Flavonoids	Anthocyanins	3473983	2666481	1824739	3547346	5.08737	(433.57864, 15722.573)(434.29224, 4660.6807)(436.3957, 4897.1714)(438.62424, 6711.714)(439.13507, 12527.16)(416.71683, 5459.729)(417.18213, 1114.7185)(417.6993, 362.334)(434.3764, 2294.2974)(419.86862, 1078.0975)(420.92438, 308.844)(421.113, 126.28)(457.19626, 16799.918)(459.49945, 7459.278)(459.99173, 1850.1388)(460.86145, 2079.585)(439.0283, 7085.666)(439.9595, 601.99945)
Delphinidin 3-O-xyloside	Flavonoids	Anthocyanins	780210	649849	426867	1007208	5.61215	(435.2831, 1964.6774)(436.8423, 25494.46)(438.2954, 8987.658)(439.0998, 2303.3325)(417.08203, 5248.795)(418.09766, 1199.1576)(437.08194, 78797.945)(438.10632, 16417.412)(419.0933, 4213.794)(420.3499, 1535.7101)(421.09702, 2913.3152)(422.09885, 2129.6602)(423.10855, 98.945)(460.64633, 6974.8994)(461.348, 3256.948)(462.42142, 1871.21)(462.0813, 2029.56)(440.5128, 7181.4014)(443.835, 9730.891)(443.0…
Malvidin 3-O-galactoside	Flavonoids	Anthocyanins	309939	314470	308029	292655	2.77785	(532.63617, 4226.136)(533.6894, 3828.193)(534.85876, 10815.158)(536.1205, 8899.01)(511.65247, 2354.9836)(514.5696, 3800.5645)(516.25104, 4803.02)(516.9908, 2458.5642)(517.1055, 5402.85)(533.0456, 4428.543)(534.9002, 3653.2205)(535.9536, 4412.232)(536.4573, 2897.1233)(513.62427, 12797.327)(515.3615, 3008.5774)(517.04755, 1258.6759)(517.1015, 1164.92)(553.3792, 7321.7812)(555.16876, 2569.1675)(558.…
Malvidin 3-O-(6''-caffeoyl-glucoside)	Flavonoids	Anthocyanins	1422557	1367274	1	1427167	4.93534	(655.3012, 5450.2856)(656.36365, 6777.2744)(658.1625, 4609.25)(659.1905, 377.11)(637.17944, 5476.178)(638.19635, 1567.845)(640.1549, 1520.04)(641.1668, 6882.73)(660.5855, 2017.734)(658.18036, 2041.9933)(659.1919, 583.26337)(662.1707, 3335.24)(639.792, 1505.1173)(640.1571, 2169.355)(641.16705, 5021.1196)(642.17914, 394.355)(643.1771, 656.39996)(678.75165, 4408.321)(680.15753, 1568.2272)(681.16785,…
Cyanidin 3-O-glucosyl-rutinoside	Flavonoids	Anthocyanins	475657	605136	538866	816240	4.94882	(759.4934, 3020.4417)(759.1668, 1018.7772)(739.205, 4611.261)(740.2118, 1347.7201)(759.21893, 5578.1997)(760.2236, 1791.1666)(761.9673, 903.5801)(762.2197, 607.29)(741.30896, 59706.99)(742.38916, 26263.965)(743.2048, 14543.919)(744.20636, 2365.315)(781.3384, 13761.224)(782.31854, 4182.354)(783.4979, 1149.7465)(766.19116, 23241.19)(767.3174, 10514.68)(766.21533, 418.16803)(767.2024, 1619.9475)
Delphinidin 3-O-(6''-p-coumaroyl-glucoside)	Flavonoids	Anthocyanins	2780047	832125	2935399	1138749	3.22297	(611.154, 34906.71)(612.1953, 12220.786)(613.2094, 3461.4397)(614.14154, 130.54556)(593.1624, 15675.368)(594.17755, 6753.9014)(595.4276, 1026.8557)(597.1289, 7414.91)(598.12805, 1738.365)(599.14233, 5688.215)(613.8164, 4707.505)(615.15845, 1857.5184)(615.4816, 3802.2864)(616.14636, 1774.145)(595.022, 27201.771)(596.5117, 13879.554)(597.60126, 3768.1218)(599.4853, 5384.7603)(600.1559, 1312.5701)(6…
Delphinidin 3-O-feruloyl-glucoside	Flavonoids	Anthocyanins	2923298	2790277	13400000	1729325	3.28135	(641.71313, 1091.357)(643.202, 1771.9258)(644.86584, 2676.9973)(646.16125, 3991.8823)(624.32007, 1901.1644)(626.45844, 3607.2766)(626.9725, 3163.34)(627.6704, 1981.2551)(628.7308, 1533.1237)(629.1542, 2281.7324)(643.4091, 1695.7534)(644.6679, 1782.6849)(646.41266, 5213.235)(646.1556, 1741.47)(647.1643, 2904.25)(627.0667, 3160.8708)(625.1866, 745.03)(626.1702, 140.49)(665.79816, 1690.5114)(668.460…
Petunidin 3-O-glucoside	Flavonoids	Anthocyanins	10100000	9815592	9951236	9515803	4.47842	(480.06195, 168610.23)(480.12158, 54624.203)(481.12134, 22744.822)(482.12292, 3110.3213)(462.8272, 15264.611)(464.37164, 3330.1152)(466.1281, 311.84)(467.1234, 4620.39)(480.1182, 2995.94)(463.72012, 11511.192)(464.52228, 21423.654)(465.28998, 9532.64)(466.20847, 1531.9796)(467.3758, 5648.415)(468.12634, 1529.2)(503.29596, 4674.5527)(506.3764, 916.115)(506.6291, 1321.245)(507.1207, 197.71)(485.026…
Cyanidin 3-O-(6''-dioxalyl-glucoside)	Flavonoids	Anthocyanins	177514	226860	212051	184902	2.90156	(593.2348, 3149.259)(576.63336, 877.7129)(577.0726, 684.7)(593.30054, 6713.0493)(594.07654, 396.44598)(578.41876, 3856.468)(617.06854, 3700.515)(619.06366, 1176.005)(599.05304, 374.805)
Malvidin 3-O-arabinoside	Flavonoids	Anthocyanins	37900000	36800000	37900000	37900000	5.27603	(463.19016, 157530.17)(464.2344, 41006.137)(465.39822, 43406.477)(469.1289, 18797.62)(447.28268, 5171.789)(446.10638, 1215.2025)(447.1058, 242.51)(464.72565, 20674.615)(465.7914, 12842.05)(466.1223, 878.805)(447.125, 3138.8657)(451.1385, 222.17)(452.1378, 217.54)(486.27722, 18005.578)(487.66614, 5523.8994)(470.99615, 56875.418)(472.2004, 24539.209)(473.26367, 5947.1216)(474.00623, 3424.1685)(474.…
Peonidin 3-O-glucoside	Flavonoids	Anthocyanins	37900000	36800000	37900000	37900000	5.27603	(463.19016, 157530.17)(464.2344, 41006.137)(465.39822, 43406.477)(469.1289, 18797.62)(447.28268, 5171.789)(446.10638, 1215.2025)(447.1058, 242.51)(464.72565, 20674.615)(465.7914, 12842.05)(466.1223, 878.805)(447.125, 3138.8657)(451.1385, 222.17)(452.1378, 217.54)(486.27722, 18005.578)(487.66614, 5523.8994)(470.99615, 56875.418)(472.2004, 24539.209)(473.26367, 5947.1216)(474.00623, 3424.1685)(474.…
Malvidin 3-O-(6''-acetyl-glucoside)	Flavonoids	Anthocyanins	490358	5897945	5649151	322635	5.25114	(535.5373, 2712.008)(536.1382, 1953.1027)(537.14056, 634.83)(517.41046, 36566.125)(518.4532, 11764.493)(519.33624, 3309.0674)(520.1469, 1172.0243)(538.2678, 11666.703)(539.4369, 32513.002)(541.1703, 5997.3403)(540.1586, 7174.59)(541.1706, 121876.42)(542.1695, 28348.86)(518.7877, 3315.2854)(523.16583, 6981.228)(524.1495, 46792.11)(559.9688, 20987.5)(560.5459, 25405.05)(563.88916, 12529.295)(542.00…
Petunidin 3-O-rutinoside	Flavonoids	Anthocyanins	2270344	2107957	3819244	2367174	5.47753	(596.0094, 8377.755)(596.316, 2790.212)(597.1674, 574.42)(578.70105, 734391.5)(579.8376, 251716.17)(581.05615, 65373.918)(582.15515, 10732.291)(583.1554, 1125.2024)(597.1771, 1553.7922)(599.1718, 314.43)(583.17865, 4512.814)(584.165, 1584.96)(618.83374, 2601.686)(619.1473, 1070.0042)(620.1569, 1272.38)(621.1501, 171.97)(600.4998, 2638.7627)(602.582, 2497.1658)(604.66016, 4636.145)(605.16925, 8226…
Pigment A	Flavonoids	Anthocyanins	1635347	713308	673631	595724	2.816	(611.65906, 3912.4507)(613.4965, 1737.7417)(591.9648, 17197.074)(592.3046, 3492.9153)(593.15094, 758.0973)(613.0962, 4401.2207)(613.6473, 7998.218)(614.1799, 27769.768)(615.0111, 17162.469)(616.0161, 6160.5474)(616.16907, 4952.955)(594.8328, 31346.455)(594.5425, 27347.166)(595.5053, 11217.789)(596.67523, 1664.6432)(597.17505, 4787.5527)(598.17346, 2083.6099)(633.87854, 5000.4253)(635.16614, 2816.…
Pelargonidin 3-O-sophoroside	Flavonoids	Anthocyanins	2270344	2107957	3819244	2367174	5.47753	(596.0094, 8377.755)(596.316, 2790.212)(597.1674, 574.42)(578.70105, 734391.5)(579.8376, 251716.17)(581.05615, 65373.918)(582.15515, 10732.291)(583.1554, 1125.2024)(597.1771, 1553.7922)(599.1718, 314.43)(583.17865, 4512.814)(584.165, 1584.96)(618.83374, 2601.686)(619.1473, 1070.0042)(620.1569, 1272.38)(621.1501, 171.97)(600.4998, 2638.7627)(602.582, 2497.1658)(604.66016, 4636.145)(605.16925, 8226…
Cyanidin 3-O-xylosyl-rutinoside	Flavonoids	Anthocyanins	18200000	17500000	1	1589433	2.06725	(728.06714, 15064.956)(729.0327, 3529.91)(729.7015, 670.95245)(709.32574, 10523.102)(710.1992, 3231.9102)(711.1814, 375.04)(731.22266, 384.0025)(732.22766, 70.46)(715.21277, 104.84599)(751.6623, 2624.2947)(753.1336, 2313.457)(754.02014, 1925.1497)(754.69916, 1375.4384)(756.1972, 799.655)(736.06714, 2583.9204)(737.5806, 1654.3052)(737.79724, 3028.27)(738.2036, 1455.355)
Petunidin 3-O-rhamnoside	Flavonoids	Anthocyanins	384615	1330397	1363945	1	3.61824	(448.74512, 4889.2114)(450.44034, 5200.209)(450.1288, 18538.22)(429.2855, 18339.69)(430.11218, 4960.2915)(431.1105, 6539.674)(432.1157, 1399.13)(449.5919, 1425.6183)(451.80347, 3320.0732)(431.64334, 3852.2095)(433.9743, 5987.8174)(434.9673, 4825.6216)(436.1421, 12169.6)(471.55173, 10043.046)(474.63232, 10577.478)(475.78745, 7700.3066)(476.1224, 3641.16)(452.93475, 15559.746)(454.64832, 11183.449)…
Petunidin 3-O-arabinoside	Flavonoids	Anthocyanins	36100000	35300000	36300000	36200000	6.5576	(449.21765, 259513.67)(450.10916, 62113.234)(451.1118, 33093.203)(452.11417, 7617.172)(435.10684, 13596.395)(436.10855, 1038.0186)(451.11966, 1309.3168)(453.28003, 1119306.8)(435.07956, 47935.348)(436.12704, 8270.809)(472.13742, 137556.34)(473.1402, 24932.096)(474.1605, 38916.15)(477.0978, 156127.25)(478.0997, 35990.42)(455.09262, 12791.77)(455.10168, 1397.5066)
Delphinidin 3-O-galactoside	Flavonoids	Anthocyanins	7505774	1	4972444	5086355	7.92999	(465.10132, 14976.87)(466.10443, 2762.728)(448.6327, 1870.2566)(466.10822, 81804.87)(467.10013, 26480.432)(468.09503, 2310.3284)(449.1063, 155706.02)(450.11005, 107416.625)(451.112, 24195.314)(452.11337, 2851.4058)(453.11627, 131604.94)(454.11954, 35163.977)(492.50635, 302.60602)(493.1033, 474.45)(471.08844, 20213.277)(472.09137, 5695.089)(473.09702, 1224.3201)
Cyanidin 3-O-sambubioside 5-O-glucoside	Flavonoids	Anthocyanins	37200000	2752515	2497653	88900000	4.91503	(744.706, 9736.557)(744.20404, 2609.6428)(725.18915, 83137.41)(726.19055, 40682.344)(727.1836, 25174.834)(728.19104, 4478.879)(729.1975, 388.17)(729.191, 3766.79)(767.3186, 26056.654)(768.4334, 10341.306)(769.42035, 2678.5562)(750.40247, 1195.6128)(751.6402, 1156.4772)(752.7894, 2405.824)(753.79376, 2052.222)(754.19507, 375.825)
Peonidin 3-O-(6''-acetyl-glucoside)	Flavonoids	Anthocyanins	1329250	1262702	852324	838927	4.04745	(506.05176, 1597.4325)(507.6387, 578.5075)(509.648, 1016.4525)(487.62012, 21380.055)(488.43652, 7794.121)(509.683, 3326.0251)(508.9255, 2558.271)(509.15198, 439.2525)(489.42197, 2249.438)(491.80127, 473.97998)(530.2144, 28497.424)(531.1808, 6709.355)(531.9271, 8448.64)(532.138, 6464.439)(533.32544, 11219.436)(534.1485, 3646.0264)(511.18372, 3291.0525)(513.2864, 9301.792)(514.2915, 2517.841)(515.1…
Peonidin 3-O-rutinoside	Flavonoids	Anthocyanins	7101754	755721	1	7679929	5.35955	(610.7391, 3269.4155)(613.0841, 4885.864)(613.6778, 25061.92)(615.18, 15041.44)(593.27985, 4580.3896)(594.1801, 4901.722)(611.5215, 40819.902)(612.0243, 35268.516)(613.1924, 7038.75)(595.3188, 6968.292)(597.3149, 6027.7783)(598.1824, 4987.0933)(634.63873, 12919.477)(635.56976, 5735.3228)(635.5253, 8118.9785)(636.32556, 2214.0952)(637.3558, 4081.5417)(638.17786, 1719.3002)(614.63135, 10779.355)(61…
Petunidin 3,5-O-diglucoside	Flavonoids	Anthocyanins	2080939	2319705	1601554	1447090	4.14729	(641.7061, 904.8138)(623.32666, 3045.411)(626.6671, 841.635)(629.1729, 751.27)(646.693, 3042.3347)(646.1836, 1721.9801)(648.199, 3633.19)(624.66254, 3281.1313)(626.55396, 1858.1608)(627.1766, 529.42334)(665.82996, 5483.773)(666.91516, 9256.032)(667.17395, 15015.828)(668.37244, 4777.444)(669.37866, 1155.0901)(647.163, 2896.5894)(649.8608, 6227.371)(650.8502, 1963.2876)(651.1589, 899.33203)
Peonidin 3-O-(6''-p-coumaroyl-glucoside)	Flavonoids	Anthocyanins	1635347	713308	673631	595724	2.816	(611.65906, 3912.4507)(613.4965, 1737.7417)(591.9648, 17197.074)(592.3046, 3492.9153)(593.15094, 758.0973)(613.0962, 4401.2207)(613.6473, 7998.218)(614.1799, 27769.768)(615.0111, 17162.469)(616.0161, 6160.5474)(616.16907, 4952.955)(594.8328, 31346.455)(594.5425, 27347.166)(595.5053, 11217.789)(596.67523, 1664.6432)(597.17505, 4787.5527)(598.17346, 2083.6099)(633.87854, 5000.4253)(635.16614, 2816.…
Peonidin 3-O-arabinoside	Flavonoids	Anthocyanins	36100000	35300000	36300000	36200000	6.5576	(449.21765, 259513.67)(450.10916, 62113.234)(451.1118, 33093.203)(452.11417, 7617.172)(435.10684, 13596.395)(436.10855, 1038.0186)(451.11966, 1309.3168)(453.28003, 1119306.8)(435.07956, 47935.348)(436.12704, 8270.809)(472.13742, 137556.34)(473.1402, 24932.096)(474.1605, 38916.15)(477.0978, 156127.25)(478.0997, 35990.42)(455.09262, 12791.77)(455.10168, 1397.5066)
Cyanidin 3-O-(6''-succinyl-glucoside)	Flavonoids	Anthocyanins	780405	635959	3410965	1279203	2.99968	(550.9317, 2094.7102)(550.8479, 2009.1282)(554.1333, 3314.9753)(555.1419, 8563.893)(532.3534, 3126.8987)(534.31116, 2645.8542)(535.63336, 2988.555)(536.33856, 2082.964)(536.80536, 1467.7832)(537.1181, 4898.01)(551.7589, 11311.892)(552.13885, 7265.7905)(553.1294, 1955.3168)(555.1385, 1722.2466)(534.0892, 6234.07)(535.4229, 2493.45)(536.38556, 3750.2969)(537.2046, 1703.3759)(537.75415, 1730.2274)(5…
Cyanidin 3-O-(6''-acetyl-galactoside)	Flavonoids	Anthocyanins	1	1	1	6345714	4.299	(491.8592, 11763.662)(492.1176, 7272.27)(493.1377, 306.38)(473.2375, 7262.215)(474.10776, 2166.5244)(496.1474, 195.93)(474.9937, 52747.73)(475.95425, 17801.62)(476.1163, 1859.95)(517.35956, 1280.2463)(518.7088, 2098.6182)(519.111, 826.63)(497.81934, 13408.617)(498.82385, 4820.628)(499.82986, 698.4791)(500.86255, 375.48)(501.116, 645.23)(502.1146, 67.84)
Pelargonidin 3-O-(6''-succinyl-glucoside)	Flavonoids	Anthocyanins	1	3021864	1	2185319	2.9475	(535.24274, 3228.9846)(535.1319, 3146.928)(536.33887, 1872.682)(537.4786, 872.8133)(538.1544, 326.89)(515.65967, 3039.2085)(516.91516, 1953.8544)(520.32043, 12140.445)(520.62146, 11558.425)(521.1238, 32338.55)(535.003, 15842.246)(536.14044, 5919.275)(537.51544, 1477.5781)(538.15356, 576.83)(517.67194, 3676.0571)(518.799, 3540.57)(519.1276, 28250.56)(520.1275, 11827.79)(521.1267, 14043.79)(522.149…
	mg/100g	cyanidin eq.	9171.42	8392.72	8390.78	9478.35
(+)-Catechin	Flavonoids	Flavanols	17300000	17100000	13900000	10100000	4.4414	(290.07324, 9277.13)(272.6986, 102781.766)(274.07785, 29358.627)(277.08673, 2657.866)(291.08536, 1251220.6)(292.08853, 193152.47)(293.09094, 31898.234)(294.09332, 2966.2607)(273.07425, 132415.02)(274.07935, 23865.3)(275.07645, 1455.49)(313.29144, 19258.715)(314.07138, 3916.7236)(296.5563, 10565.925)(298.46866, 8310.32)(299.06876, 7356.31)
Prodelphinidin trimer C-GC-C	Flavonoids	Flavanols	3139076	1	7448343	2116339	6.796	(887.217, 333.49)(864.20215, 1976.86)(867.7179, 1341.41)(868.87714, 717.82)(870.2113, 722.895)(870.1923, 1802.64)(871.203, 3240.35)(905.1886, 5971.1475)(906.19244, 625.2975)(907.2039, 39.5)
(+)-Catechin 3-O-glucose	Flavonoids	Flavanols	1929897	4150604	3613174	2315511	4.32027	(452.6293, 3164.6016)(454.13974, 2126.9001)(457.13882, 51441.5)(458.1429, 11506.37)(435.056, 32450.12)(436.22388, 7513.961)(437.13437, 1426.3593)(439.1225, 938.94226)(453.2782, 725870.6)(454.28137, 161105.2)(455.1424, 38039.17)(456.14462, 4786.948)(436.2766, 13066.466)(437.63876, 3276.3977)(438.135, 799.345)(475.23547, 361237.2)(476.27765, 86467.84)(477.11246, 871.26337)(459.7864, 4307.3945)
Prodelphinidin trimer GC-GC-C	Flavonoids	Flavanols	616873	639768	655328	669048	5.38557	(898.634, 11120.31)(900.37006, 10414.799)(901.53485, 2697.5984)(903.1992, 239.485)(905.1875, 2011.75)(881.83734, 4020.948)(883.02106, 2889.627)(883.8573, 24956.922)(884.275, 17340.611)(885.21454, 6471.231)(886.21814, 1464.8466)(899.2004, 51482.242)(900.20325, 25760.467)(901.2068, 10136.462)(902.20667, 2132.6265)(903.1924, 339.50748)(882.0448, 11840.394)(883.0479, 5523.9297)(885.2071, 655.46)(921.…
(-)-Epicatechin-(2a-7)(4a-8)-epicatechin 3-O-galactoside	Flavonoids	Flavanols	1218958	1334176	1227858	1226138	3.78684	(706.1862, 30662.62)(707.1678, 1714.5)(689.5564, 12850.317)(691.0345, 9172.354)(691.97797, 1017.802)(707.29224, 27844.021)(708.31104, 10547.867)(690.0403, 22776.379)(691.12885, 8638.834)(692.4915, 4018.6875)(693.5127, 4701.921)(694.5995, 13394.725)(695.2064, 28902.98)(729.25946, 4039.363)(730.2729, 1172.9045)(712.1484, 4148.399)(713.45465, 2004.5337)(714.462, 1320.3038)(715.4689, 1564.2129)(716.3…
(+)-Catechin 3-O-gallate	Flavonoids	Flavanols	1891394	3071611	2408660	2301254	4.24087	(443.0268, 14691.699)(444.20944, 4036.833)(445.27753, 1185.4552)(446.30646, 245.788)(424.10062, 2117.157)(428.0796, 5750.63)(429.0845, 6915.51)(430.0978, 1080.7)(443.2169, 31615.406)(444.22034, 6910.2188)(445.09924, 1244.1411)(446.0885, 66.54)(425.08548, 10623.607)(426.08765, 2248.6392)(427.09525, 927.62744)(467.5334, 5358.9517)(469.61234, 12839.28)(470.61813, 10352.64)(470.86365, 8783.479)(471.1…
(-)-Epigallocatechin	Flavonoids	Flavanols	9318325	4696298	11600000	9876962	4.46785	(306.4685, 7551.028)(307.2741, 1210.4099)(288.14536, 4598.1543)(289.56067, 3955.5134)(291.06894, 36203.63)(292.07364, 7232.5234)(293.07974, 1931.2367)(307.36987, 10098.041)(308.17987, 3948.3281)(309.0766, 1275.0901)(289.06888, 85517.43)(290.07153, 15018.548)(329.84003, 22691.969)(331.5187, 7456.0137)(332.5778, 803.37946)(334.0847, 2087.66)(311.14136, 40113.758)(312.05597, 4699.8438)(313.0487, 685…
Theaflavin 3,3'-O-digallate	Flavonoids	Flavanols	968838	1109977	1074734	1152860	22.4603	(897.18085, 11522.461)(852.1551, 14400.031)(853.1578, 7389.234)(855.13477, 1421.7484)(873.0341, 2989.5151)(873.1875, 1090.92)(874.1691, 2869.534)(875.172, 629.42004)
(-)-Epicatechin	Flavonoids	Flavanols	17300000	17100000	13900000	10100000	4.4414	(290.07324, 9277.13)(272.6986, 102781.766)(274.07785, 29358.627)(277.08673, 2657.866)(291.08536, 1251220.6)(292.08853, 193152.47)(293.09094, 31898.234)(294.09332, 2966.2607)(273.07425, 132415.02)(274.07935, 23865.3)(275.07645, 1455.49)(313.29144, 19258.715)(314.07138, 3916.7236)(296.5563, 10565.925)(298.46866, 8310.32)(299.06876, 7356.31)
Procyanidin trimer C1	Flavonoids	Flavanols	3177945	1535865	1	2293814	5.763	(866.6816, 9031.91)(868.21124, 7352.3086)(869.2133, 878.26)(848.4584, 2380.5361)(850.20605, 2871.62)(851.2149, 38354.836)(852.219, 18637.475)(853.22095, 10146.029)(854.2017, 9328.57)(867.2118, 6742.066)(868.2215, 2509.4656)(869.21295, 960.65436)(849.2091, 7119.964)(850.2111, 1684.6119)(889.8632, 640.845)(890.20123, 88.19333)(871.1969, 4188.132)(872.201, 375.59836)
Procyanidin trimer C2	Flavonoids	Flavanols	3177945	1535865	1	2293814	5.763	(866.6816, 9031.91)(868.21124, 7352.3086)(869.2133, 878.26)(848.4584, 2380.5361)(850.20605, 2871.62)(851.2149, 38354.836)(852.219, 18637.475)(853.22095, 10146.029)(854.2017, 9328.57)(867.2118, 6742.066)(868.2215, 2509.4656)(869.21295, 960.65436)(849.2091, 7119.964)(850.2111, 1684.6119)(889.8632, 640.845)(890.20123, 88.19333)(871.1969, 4188.132)(872.201, 375.59836)
Cinnamtannin A2	Flavonoids	Flavanols	3250077	3314693	2288732	1391936	5.779	(1136.2739, 9390.63)(1137.2845, 4368.57)(1138.3002, 260.845)(1177.2482, 1961.7001)(1178.2507, 875.0625)(1155.269, 30202.475)(1156.2723, 19594.102)(1157.2747, 6903.093)(1158.2762, 1087.8574)(1163.258, 799.2875)
Procyanidin trimer EEC	Flavonoids	Flavanols	3177945	1535865	1	2293814	5.763	(866.6816, 9031.91)(868.21124, 7352.3086)(869.2133, 878.26)(848.4584, 2380.5361)(850.20605, 2871.62)(851.2149, 38354.836)(852.219, 18637.475)(853.22095, 10146.029)(854.2017, 9328.57)(867.2118, 6742.066)(868.2215, 2509.4656)(869.21295, 960.65436)(849.2091, 7119.964)(850.2111, 1684.6119)(889.8632, 640.845)(890.20123, 88.19333)(871.1969, 4188.132)(872.201, 375.59836)
Theaflavin	Flavonoids	Flavanols	21700000	10800000	22500000	14600000	2.7626	(564.3724, 3277.9565)(567.62177, 716.07996)(547.8337, 4725.211)(549.92114, 907.776)(551.4553, 4655.823)(552.1322, 6589.62)(567.8843, 3333.1663)(569.13776, 1683.7578)(571.1335, 3215.82)(548.1331, 13983.637)(549.0624, 3697.9644)(551.8807, 5606.705)(552.94556, 2852.206)(553.1324, 2594.955)(588.03394, 11716.277)(588.8521, 12942.812)(591.02124, 6185.877)(592.2433, 26669.215)(592.6324, 7359.6753)(593.1…
(-)-Epicatechin 3-O-gallate	Flavonoids	Flavanols	1891394	3071611	2408660	2301254	4.24087	(443.0268, 14691.699)(444.20944, 4036.833)(445.27753, 1185.4552)(446.30646, 245.788)(424.10062, 2117.157)(428.0796, 5750.63)(429.0845, 6915.51)(430.0978, 1080.7)(443.2169, 31615.406)(444.22034, 6910.2188)(445.09924, 1244.1411)(446.0885, 66.54)(425.08548, 10623.607)(426.08765, 2248.6392)(427.09525, 927.62744)(467.5334, 5358.9517)(469.61234, 12839.28)(470.61813, 10352.64)(470.86365, 8783.479)(471.1…
(+)-Gallocatechin	Flavonoids	Flavanols	9318325	4696298	11600000	9876962	4.46785	(306.4685, 7551.028)(307.2741, 1210.4099)(288.14536, 4598.1543)(289.56067, 3955.5134)(291.06894, 36203.63)(292.07364, 7232.5234)(293.07974, 1931.2367)(307.36987, 10098.041)(308.17987, 3948.3281)(309.0766, 1275.0901)(289.06888, 85517.43)(290.07153, 15018.548)(329.84003, 22691.969)(331.5187, 7456.0137)(332.5778, 803.37946)(334.0847, 2087.66)(311.14136, 40113.758)(312.05597, 4699.8438)(313.0487, 685…
Procyanidin dimer B7	Flavonoids	Flavanols	7093585	10300000	7444248	10600000	4.9179	(578.2058, 7484.0938)(580.1495, 8879.915)(581.15204, 703.38)(561.24493, 2347.996)(563.48267, 1020.8975)(563.1523, 36228.4)(564.1543, 12128.38)(565.1502, 41791.5)(566.1532, 10906.56)(579.1479, 773745.44)(580.15125, 246083.75)(581.15314, 62936.8)(582.15546, 10480.1045)(583.155, 1435.3785)(562.9413, 16904.455)(562.143, 8851.548)(601.1639, 33453.09)(602.1679, 10989.478)(603.6262, 2093.9375)(604.7985,…
(+)-Gallocatechin 3-O-gallate	Flavonoids	Flavanols	637003	665465	673241	591415	3.43877	(460.08548, 4367.008)(462.04184, 2545.9683)(462.38297, 3715.0256)(464.09308, 2839.3901)(440.48828, 3550.4438)(443.33087, 4929.093)(444.84348, 5086.238)(445.58893, 5881.44)(446.1005, 4486.69)(460.97208, 4957.6113)(460.11328, 1579.9836)(461.1121, 234.68)(441.38168, 8530.786)(442.4895, 974.65295)(444.54172, 8281.187)(446.0914, 12967.397)(447.09982, 6880.4653)(481.4382, 4068.8787)(482.22144, 788.4826…
Theaflavin 3-O-gallate	Flavonoids	Flavanols	26600000	16000000	28400000	16300000	4.7099	(718.5222, 22099.518)(719.6191, 10851.517)(720.2785, 3016.2214)(721.1687, 2899.867)(722.1569, 394.36)(703.1444, 550.1875)(717.33374, 5717.0444)(718.4628, 2846.3323)(721.6726, 4564.05)(703.6043, 1212.309)(705.1711, 2184.7698)(742.8094, 1549.1411)(743.4795, 2156.47)(744.1473, 971.77)(724.86194, 2601.8418)
Prodelphinidin trimer GC-C-C	Flavonoids	Flavanols	3139076	1580775	7448343	2116339	3.67967	(882.79517, 6751.473)(884.6381, 8952.839)(885.21027, 2146.5608)(887.1927, 190.98)(865.3263, 1688.6869)(867.4116, 8284.758)(868.2125, 3357.898)(869.2178, 1551.1082)(883.2046, 218657.95)(884.2077, 108101.42)(885.21106, 34509.594)(886.2123, 7348.212)(887.2108, 2220.9436)(867.27563, 12391.487)(868.2809, 4975.082)(869.39594, 3427.8525)(870.2013, 3101.6345)(871.2002, 5731.4775)(905.2283, 12552.362)(906…
Procyanidin trimer T2	Flavonoids	Flavanols	3177945	1535865	1	2293814	5.01647	(866.6816, 9031.91)(868.21124, 7352.3086)(869.2133, 878.26)(848.4584, 2380.5361)(850.20605, 2871.62)(851.2149, 38354.836)(852.219, 18637.475)(853.22095, 10146.029)(854.2017, 9328.57)(867.2098, 115901.08)(868.2137, 57081.266)(869.2145, 17201.695)(870.2169, 3747.7402)(871.2146, 637.752)(849.2091, 7119.964)(850.2111, 1684.6119)(889.27, 7992.248)(890.192, 4023.0818)(891.17316, 3141.135)(892.1715, 153…
Theaflavin 3'-O-gallate	Flavonoids	Flavanols	26600000	16000000	28400000	16300000	4.33225	(718.7427, 20834.666)(719.8313, 9960.681)(720.2785, 3016.2214)(721.1687, 2899.867)(722.1569, 394.36)(702.00055, 550.92145)(701.1334, 621.61)(717.4942, 5427.3315)(718.65173, 2500.4312)(721.6689, 3386.0525)(723.1654, 983.91)(703.55884, 1229.802)(705.1711, 2184.7698)(742.83655, 1480.6831)(743.6453, 1737.3201)(744.1473, 971.77)(724.89557, 2517.2842)
(-)-Epigallocatechin 3-O-gallate	Flavonoids	Flavanols	637003	665465	673241	591415	3.43877	(460.08548, 4367.008)(462.04184, 2545.9683)(462.38297, 3715.0256)(464.09308, 2839.3901)(440.48828, 3550.4438)(443.33087, 4929.093)(444.84348, 5086.238)(445.58893, 5881.44)(446.1005, 4486.69)(460.97208, 4957.6113)(460.11328, 1579.9836)(461.1121, 234.68)(441.38168, 8530.786)(442.4895, 974.65295)(444.54172, 8281.187)(446.0914, 12967.397)(447.09982, 6880.4653)(481.4382, 4068.8787)(482.22144, 788.4826…
Prodelphinidin dimer B3	Flavonoids	Flavanols	6828556	6858529	6871636	6737816	3.65432	(610.59924, 12401.64)(612.0101, 6412.5986)(613.1346, 1333.099)(614.1483, 183.89252)(592.9919, 10865.483)(594.3532, 22338.49)(595.4886, 65169.535)(596.5363, 23643.355)(597.1449, 8518.681)(598.124, 6730.335)(611.2461, 34053.742)(612.4101, 12449.458)(613.7653, 4220.9697)(593.7211, 19482.914)(594.8752, 7376.942)(595.13947, 660.6666)(633.30206, 4383.051)(634.70514, 2303.0547)(636.6966, 730.0714)(638.6…
Procyanidin dimer B2	Flavonoids	Flavanols	1	10300000	1	10600000	6.087	(578.94885, 25078.379)(580.1495, 8879.915)(581.15204, 703.38)(562.4792, 1021.4084)(565.15094, 892.57666)(579.1475, 81083.51)(580.1533, 27591.016)(581.1579, 3638.075)(561.13995, 15932.824)(562.1477, 7376.25)(602.1286, 17344.719)(603.13385, 11366.75)(604.13776, 247.855)(605.1426, 5271.795)(606.13196, 1078.2849)(583.1306, 15542.105)(584.13007, 999.38)
	mg/100g	catechin eq.	262.832	210.759	263.505
8-Prenylnaringenin	Flavonoids	Flavanones	850351	807073	997487	841782	7.3982	(341.34036, 4203.463)(342.359, 1850.9414)(343.93765, 800.89404)(323.5269, 948.2972)(326.46777, 1449.3217)(326.1233, 1121.58)(342.26868, 6592.0854)(342.13644, 508.12082)(343.1358, 582.71)(324.49387, 6041.145)(327.53882, 2580.857)(327.1318, 4881.31)(328.1423, 458.09)(365.5732, 71322.46)(365.97058, 23142.701)(367.139, 4492.999)(347.30115, 13047.977)(347.613, 6488.9365)(348.3165, 1284.318)(349.1276, …
Eriodictyol	Flavonoids	Flavanones	26400000	32300000	28900000	26300000	4.12767	(288.5128, 32312.297)(290.02573, 12025.918)(291.0154, 41368.484)(292.0781, 7444.614)(293.07965, 794.5)(270.60165, 7179.9326)(272.3386, 13258.205)(274.8391, 20540.191)(275.0658, 12241.487)(289.12656, 60254.145)(290.19064, 10531.183)(271.35803, 205449.72)(272.4646, 46984.43)(274.0677, 5859.1777)(275.31503, 763.0175)(311.2916, 46963.24)(312.11203, 8577.786)(313.05655, 3562.055)(294.6734, 799.1501)(2…
Poncirin	Flavonoids	Flavanones	4087954	4316433	765854	4447542	5.28609	(598.9446, 40462.812)(600.06964, 11721.318)(596.1646, 2101.52)(580.9819, 8581.315)(582.18634, 2620.8613)(601.0265, 5570.0903)(600.20795, 6355.6665)(601.2123, 703.55)(582.831, 441.21542)(618.9765, 8200.876)(619.56384, 11081.315)(622.5685, 11036.052)(623.19666, 20395.828)(600.3589, 1899.8456)(600.9752, 922.3981)(603.1998, 620.34)
Neohesperidin	Flavonoids	Flavanones	256385	400977	557263	13900000	17.9615	(610.8167, 97687.49)(611.3173, 68220.26)(613.1934, 7480.26)(594.6861, 2811.2415)(596.7832, 6221.3335)(598.1824, 5202.8447)(597.063, 13152.153)(598.0643, 4516.86)(599.19836, 314.03)(633.1681, 20709.443)(634.1679, 7950.493)(615.5729, 4517.9424)(616.1654, 2682.7634)
Didymin	Flavonoids	Flavanones	4087954	4316433	765854	4447542	5.28609	(598.9446, 40462.812)(600.06964, 11721.318)(596.1646, 2101.52)(580.9819, 8581.315)(582.18634, 2620.8613)(601.0265, 5570.0903)(600.20795, 6355.6665)(601.2123, 703.55)(582.831, 441.21542)(618.9765, 8200.876)(619.56384, 11081.315)(622.5685, 11036.052)(623.19666, 20395.828)(600.3589, 1899.8456)(600.9752, 922.3981)(603.1998, 620.34)
Pinocembrin	Flavonoids	Flavanones	5346134	4804954	5495648	5750854	3.88048	(257.19193, 17730.148)(258.63293, 25958.357)(259.41507, 671.1633)(238.97919, 10822.883)(240.21599, 1470.9943)(242.57556, 2207.11)(258.83456, 69443.91)(259.43762, 15284.003)(262.0965, 4938.75)(241.24902, 2781.5393)(243.08517, 10917.267)(243.64076, 11576.322)(244.09023, 26631.998)(279.19724, 15475.772)(280.06796, 2159.388)(261.7061, 9692.885)(263.97458, 4096.499)(265.06406, 1868.9924)(266.0584, 249…
Eriocitrin	Flavonoids	Flavanones	2541837	2853490	4150901	4017169	3.58471	(597.07275, 5570.817)(598.43164, 3295.755)(599.67554, 1690.4427)(600.5822, 1293.575)(601.5839, 3043.794)(602.17474, 4640.0464)(579.8786, 7375.266)(582.3105, 1715.0027)(584.1667, 2389.45)(598.0608, 5619.484)(599.0621, 2075.5637)(600.043, 707.29425)(582.4195, 1313.3688)(583.6787, 118.145)(619.8347, 2714.636)(620.5389, 1592.25)(622.4958, 2514.7083)(623.50854, 2787.5332)(625.17206, 1369.67)(602.8383,…
Naringenin 7-O-glucoside	Flavonoids	Flavanones	770526	796230	1065469	1046921	4.64247	(434.491, 8417.107)(436.1188, 3307.9075)(437.1348, 2323.2)(416.5118, 4781.768)(418.1201, 6547.22)(419.1194, 586.19)(435.70135, 25841.178)(436.12875, 8319.069)(437.1345, 1178.179)(417.1864, 19871.42)(418.16782, 3836.4285)(419.38928, 3450.7556)(421.61963, 2866.56)(457.6916, 19796.383)(458.25824, 5653.5625)(459.4131, 781.857)(461.79678, 3609.7532)(462.79477, 2705.84)(463.1261, 2089.79)(440.4432, 194…
Naringin 6'-malonate	Flavonoids	Flavanones	1066095	1019379	1477303	549526	5.09964	(667.0296, 4246.027)(668.2778, 2653.3188)(649.7585, 2478.5813)(651.17035, 2135.229)(652.1792, 2869.9834)(653.17926, 1427.52)(668.438, 4368.845)(669.20215, 535.745)(670.1996, 2619.175)(651.01514, 1577.5109)(651.3228, 1005.6271)(652.68884, 922.115)(655.2029, 3469.11)(690.9733, 11724.42)(691.84644, 7071.9014)(692.9869, 2663.4854)(694.78827, 1991.658)(695.2051, 21463.545)(671.6141, 3764.7825)(673.082…
Hesperetin	Flavonoids	Flavanones	17500000	17100000	17900000	18000000	2.77704	(302.72537, 15688.907)(304.217, 46865.863)(306.0856, 36247.37)(306.9493, 60750.06)(307.09604, 78151.08)(284.94122, 1459.1731)(287.27438, 9068.31)(288.28015, 14826.692)(289.0877, 4383.85)(304.12338, 42697.344)(304.82175, 14089.643)(308.1005, 3973.71)(286.48453, 59965.152)(288.14294, 28664.918)(289.79352, 5374.5254)(289.83566, 1384.7849)(290.0907, 2403.87)(325.34033, 30778.123)(326.2339, 6307.3887)…
Naringin 4'-O-glucoside	Flavonoids	Flavanones	770526	796230	1065469	1046921	4.63433	(434.57806, 9656.655)(436.1188, 3307.9075)(437.1348, 2323.2)(416.55756, 5012.4277)(418.1201, 6547.22)(419.1194, 586.19)(435.67862, 25739.5)(436.12866, 8081.95)(437.1345, 1167.8594)(417.1666, 20087.215)(418.14526, 3850.6243)(419.33813, 3947.9978)(422.12, 4411.64)(457.76706, 19434.287)(458.28186, 5771.86)(459.45218, 828.8307)(461.79678, 3609.7532)(462.79477, 2705.84)(463.1261, 2089.79)(440.5121, 20…
Hesperidin	Flavonoids	Flavanones	256385	400977	557263	13900000	17.9615	(610.8167, 97687.49)(611.3173, 68220.26)(613.1934, 7480.26)(594.6861, 2811.2415)(596.7832, 6221.3335)(598.1824, 5202.8447)(597.063, 13152.153)(598.0643, 4516.86)(599.19836, 314.03)(633.1681, 20709.443)(634.1679, 7950.493)(615.5729, 4517.9424)(616.1654, 2682.7634)
Sakuranetin	Flavonoids	Flavanones	8382303	1	8579745	8442462	2.23697	(287.2998, 2398.8335)(288.7526, 3631.22)(290.0973, 1889.9451)(269.0481, 9052.897)(270.999, 17309.752)(272.43765, 21869.545)(273.0852, 15836.547)(289.20477, 23046.758)(289.81363, 7422.9126)(290.0935, 1781.6)(270.8812, 7472.407)(272.33688, 2599.336)(273.42538, 6035.9316)(274.0889, 4409.705)(309.97977, 19606.508)(310.85995, 10943.996)(313.08566, 27323.072)(313.58405, 3358.1152)(314.0907, 43816.04)(2…
Narirutin	Flavonoids	Flavanones	187000000	82500000	181000000	186000000	6.53259	(581.36615, 7152.457)(582.18665, 1674.7725)(583.1933, 292.57907)(563.1149, 6512.0415)(564.17004, 395.15875)(581.18286, 8788.328)(582.1865, 1937.5934)(583.1928, 360.06335)(564.413, 8513.13)(564.1733, 479.75876)(605.872, 3440.9038)(606.18256, 6462.9746)(606.98553, 5534.062)(608.4391, 2934.145)(608.6891, 2050.775)(609.2019, 1281.31)(590.45276, 1802.2479)(589.50085, 2609.5967)(591.1803, 241.65)
Eriodictyol 7-O-glucoside	Flavonoids	Flavanones	5221084	4520719	3320489	7702812	4.36965	(451.38803, 19544.506)(453.27847, 7040.83)(452.61108, 3858.92)(433.27682, 22375.611)(434.1126, 7424.472)(435.10934, 9629.067)(436.1102, 1335.28)(451.59558, 11207.16)(452.38275, 3042.799)(453.121, 4987.97)(433.66888, 15874.855)(434.89307, 7542.175)(436.62466, 5134.68)(438.3488, 14562.058)(439.13608, 17951.834)(473.1831, 8994.504)(474.20395, 3696.2517)(476.10617, 13571.388)(456.34305, 18306.52)(457…
Naringin	Flavonoids	Flavanones	187000000	82500000	181000000	186000000	6.53259	(581.36615, 7152.457)(582.18665, 1674.7725)(583.1933, 292.57907)(563.1149, 6512.0415)(564.17004, 395.15875)(581.18286, 8788.328)(582.1865, 1937.5934)(583.1928, 360.06335)(564.413, 8513.13)(564.1733, 479.75876)(605.872, 3440.9038)(606.18256, 6462.9746)(606.98553, 5534.062)(608.4391, 2934.145)(608.6891, 2050.775)(609.2019, 1281.31)(590.45276, 1802.2479)(589.50085, 2609.5967)(591.1803, 241.65)
Neoeriocitrin	Flavonoids	Flavanones	2541837	2853490	4150901	4017169	3.58471	(597.07275, 5570.817)(598.43164, 3295.755)(599.67554, 1690.4427)(600.5822, 1293.575)(601.5839, 3043.794)(602.17474, 4640.0464)(579.8786, 7375.266)(582.3105, 1715.0027)(584.1667, 2389.45)(598.0608, 5619.484)(599.0621, 2075.5637)(600.043, 707.29425)(582.4195, 1313.3688)(583.6787, 118.145)(619.8347, 2714.636)(620.5389, 1592.25)(622.4958, 2514.7083)(623.50854, 2787.5332)(625.17206, 1369.67)(602.8383,…
Isoxanthohumol	Flavonoids	Flavanones	111332	174644	178400	114799	4.53463	(355.9225, 3167.9143)(357.7902, 1448.7737)(358.1553, 1694.43)(337.90512, 1053.4031)(340.1508, 271.45)(357.04358, 2336.1667)(338.8426, 8385.34)(340.43436, 1794.5758)(340.15784, 690.46497)(377.5531, 1925.1215)(379.47958, 2270.1433)(381.1382, 338.46)(382.1443, 140.89)(360.17566, 6053.3066)(361.8818, 1548.0791)(363.46768, 5643.8164)(364.1379, 2069.07)
6-Prenylnaringenin	Flavonoids	Flavanones	850351	807073	997487	841782	1.725	(341.39322, 4306.7764)(342.359, 1850.9414)(343.93765, 800.89404)(322.79117, 1033.0826)(325.79877, 1761.4166)(326.1233, 1121.58)(341.13272, 2796.398)(342.132, 297.52502)(324.07004, 1587.5258)(327.7384, 2284.042)(364.92615, 8743.748)(365.4887, 4032.3682)(367.136, 530.725)(345.91705, 21198.56)(347.39694, 6890.1997)(347.8667, 1566.235)(349.1276, 5802.31)
Narirutin 4'-O-glucoside	Flavonoids	Flavanones	1142203	1320804	1861086	1903400	5.5746	(743.224, 3589.485)(744.2228, 1126.44)(726.2197, 6256.668)(726.2091, 5444.48)(743.223, 9300.77)(744.2261, 1698.825)(725.2462, 54730.785)(726.2494, 17704.004)(727.2524, 4243.252)(765.5906, 22763.97)(766.3986, 7934.7686)(748.2048, 3479.2441)(748.21, 1247.5176)
Naringenin	Flavonoids	Flavanones	19700000	19300000	1	6612236	3.8129	(272.44128, 85216.945)(273.66925, 23903.0)(276.38095, 700.133)(255.7484, 15874.897)(257.76627, 10010.076)(258.80286, 8323.636)(259.06973, 8243.095)(273.22977, 101120.05)(274.26144, 20372.648)(275.07803, 1469.6632)(257.39355, 15668.265)(257.91406, 7014.662)(259.73877, 18826.887)(259.5748, 14332.785)(260.0725, 24656.36)(296.4484, 4354.2217)(298.71417, 11187.471)(299.84558, 1000.23114)(299.0732, 540…
6-Geranylnaringenin	Flavonoids	Flavanones	1216213	660822	912496	676418	9.40906	(409.89536, 14474.471)(409.99545, 5640.4556)(410.19003, 1292.1267)(391.1938, 861.385)(414.41547, 982.472)(393.34918, 21067.28)(394.27914, 6856.0225)(395.69968, 3439.097)(396.2036, 733.51)(431.8298, 4889.516)(432.18945, 1375.9651)(433.1828, 195.07)(413.1743, 4148.94)(414.1787, 513.64124)
Nepetin	Flavonoids	Flavones	12100000	12000000	12100000	12000000	3.30929	(316.772, 14405.281)(318.7578, 6084.552)(319.40015, 4600.2183)(320.06702, 3501.6067)(299.71167, 9713.008)(300.524, 8869.849)(301.27478, 17157.092)(302.05878, 7114.874)(303.0563, 12302.48)(317.124, 125106.664)(318.06747, 21525.504)(319.06876, 8779.726)(320.0685, 342.56598)(299.77414, 1610.7435)(301.25937, 743.238)(303.0621, 3798.3499)(304.0597, 2080.7)(339.83633, 3421.6995)(340.04642, 449.11)(323.…
Apigenin 6,8-C-galactoside-C-arabinoside	Flavonoids	Flavones	4679801	1	6084730	5515852	2.00047	(566.0892, 45541.098)(566.81824, 35370.35)(566.15796, 20365.852)(546.136, 18883.096)(547.13763, 625.9733)(566.283, 1604.5219)(568.26746, 1129.1838)(547.14044, 26904.62)(548.1487, 7218.954)(549.14355, 4663.486)(550.1584, 156.31)(588.1529, 10569.749)(589.203, 10412.059)(590.6741, 11595.371)(591.6779, 8699.541)(592.4432, 2474.65)(593.15106, 501.66443)(570.46625, 6955.3325)(573.5926, 4523.1157)(574.9…
Cirsilineol	Flavonoids	Flavones	244098	288173	246256	289440	2.61055	(344.35678, 17180.902)(345.79425, 6447.853)(346.4277, 752.7767)(326.60513, 4689.5903)(328.30725, 1538.1445)(329.751, 1387.9565)(330.0932, 461.3)(331.0947, 877.19)(345.38153, 29479.377)(346.7704, 4656.603)(347.1092, 1182.82)(328.2592, 6505.2744)(329.03177, 1401.1989)(367.1576, 35255.793)(368.1509, 8273.363)(369.07928, 1939.324)(370.0756, 196.2)(349.18216, 24858.475)(350.2332, 5197.349)(351.50845, …
5,6-Dihydroxy-7,8,3',4'-tetramethoxyflavone	Flavonoids	Flavones	776458	1	363369	479161	2.9167	(374.46326, 8142.3857)(375.73065, 4380.9326)(376.8698, 3382.566)(378.30807, 4192.498)(379.1162, 33429.91)(356.08423, 7355.228)(357.08615, 1417.5688)(358.0792, 545.75)(375.74985, 4208.897)(379.51764, 8754.832)(358.19617, 3742.0713)(359.33743, 2934.233)(359.98398, 4014.111)(361.1091, 11450.744)(398.58246, 7096.165)(399.05383, 3035.356)(402.10437, 625.175)(380.24503, 21890.182)(381.80743, 510109.3)(…
Luteolin 7-O-(2-apiosyl-glucoside)	Flavonoids	Flavones	165000000	187000000	164000000	168000000	3.89107	(580.7822, 159787.77)(581.1507, 51376.586)(582.1552, 9524.901)(583.15533, 1197.5695)(563.9764, 6221.6675)(564.1258, 3550.459)(566.64746, 626.99)(582.24603, 9190.676)(584.1538, 4128.42)(587.1552, 8389.23)(564.9358, 756413.4)(564.26166, 389716.56)(565.1587, 192785.3)(566.1598, 33097.773)(603.297, 7150.4175)(604.13385, 1422.9542)(588.1269, 15791.666)(588.35645, 9813.4795)
Eupatorin	Flavonoids	Flavones	244098	288173	246256	289440	2.61055	(344.35678, 17180.902)(345.79425, 6447.853)(346.4277, 752.7767)(326.60513, 4689.5903)(328.30725, 1538.1445)(329.751, 1387.9565)(330.0932, 461.3)(331.0947, 877.19)(345.38153, 29479.377)(346.7704, 4656.603)(347.1092, 1182.82)(328.2592, 6505.2744)(329.03177, 1401.1989)(367.1576, 35255.793)(368.1509, 8273.363)(369.07928, 1939.324)(370.0756, 196.2)(349.18216, 24858.475)(350.2332, 5197.349)(351.50845, …
Apigenin 6-C-glucoside	Flavonoids	Flavones	9869031	5526476	6804094	3767672	5.19947	(433.8325, 1475.1406)(434.44937, 5475.4165)(436.115, 3989.6301)(416.9277, 6557.8813)(417.5214, 4230.3345)(417.77432, 4300.6333)(419.10458, 3564.29)(433.13715, 15949.119)(434.14175, 3271.1245)(435.37094, 1182.405)(417.10706, 8460.1045)(416.60333, 2430.78)(418.10828, 1233.3)(455.5585, 38436.258)(457.03793, 12228.762)(458.76624, 5070.5815)(460.1159, 869.22)(438.7842, 12304.373)(439.93628, 8004.449)(…
Tetramethylscutellarein	Flavonoids	Flavones	930999	15900000	1	11100000	1.813	(342.8083, 2218.1826)(344.64178, 4125.0483)(346.11987, 3290.2024)(324.76443, 10112.44)(326.25323, 2258.489)(328.77347, 3840.58)(328.96292, 4631.923)(329.1039, 5449.86)(343.62115, 4278.9253)(346.12363, 1487.0099)(325.27048, 13488.367)(326.37476, 3755.143)(327.4928, 545.02374)(365.10373, 869004.8)(366.10672, 113896.77)(367.1039, 15449.83)(368.10358, 2314.7734)(347.26, 13184.535)(348.2585, 5220.8525)
Nobiletin	Flavonoids	Flavones	713039	1013347	6100328	986887	2.52218	(403.13358, 11180.051)(404.82346, 3937.3706)(405.45468, 1465.3032)(406.1443, 3508.5234)(385.14658, 1796.9312)(387.0033, 586.5344)(387.6281, 651.495)(389.1233, 150.58)(403.63885, 25745.496)(404.8863, 19150.545)(405.1403, 8848.52)(406.1372, 1303.88)(386.2796, 2229.2659)(388.25958, 1614.68)(426.52054, 9683.231)(427.3922, 3401.8997)(429.1672, 4937.318)(429.96835, 2144.62)(430.13257, 1401.39)(407.4885…
Rhoifolin	Flavonoids	Flavones	20700000	8760585	6729067	1	3.37506	(579.32574, 3038.397)(582.1861, 395.24)(561.19196, 7873.292)(563.7567, 3098.2122)(565.8262, 1010.91)(581.84515, 1308.9825)(582.1862, 342.98666)(562.7705, 385508.62)(564.739, 200705.97)(566.0858, 93373.25)(566.16016, 29640.621)(567.1686, 9291.896)(603.31134, 4714.3403)(604.18304, 4020.445)(604.925, 8652.676)(605.8543, 9259.805)(606.1589, 167.44)(584.0302, 3710.652)(586.7068, 1837.8566)(587.9958, 1…
Apigenin 7-O-glucoside	Flavonoids	Flavones	3636222	1299848	6578115	3687646	2.81745	(422.91943, 2937.9346)(424.0997, 3108.3835)(425.1604, 1213.1926)(402.95453, 2233.6648)(404.20892, 1013.77234)(405.7036, 849.7834)(406.64645, 352.0325)(422.4785, 4929.4834)(424.1481, 639.405)(425.15912, 2968.6602)(403.34494, 45162.75)(404.55917, 14693.783)(405.97656, 2442.2583)(406.6423, 1056.5701)(443.7672, 53231.695)(444.63928, 9003.96)(445.114, 5053.4775)(426.25955, 12634.901)(427.6276, 6102.57…
7,4'-Dihydroxyflavone	Flavonoids	Flavones	1175856	3303539	1029179	485506	3.61388	(255.55197, 16141.788)(257.67157, 17808.592)(258.40298, 8704.654)(259.0726, 8539.666)(237.96126, 13292.743)(239.56616, 10051.249)(240.35046, 5275.8647)(240.8817, 3702.598)(255.96506, 24694.336)(257.4033, 11825.161)(259.0745, 8861.94)(238.59813, 3848.1064)(240.72447, 47025.547)(277.91797, 4210.0967)(279.052, 3200.3347)(281.3878, 5697.34)(282.0544, 6575.7)(259.51367, 7638.2847)(261.77063, 1736.2921…
Geraldone	Flavonoids	Flavones	1419249	1172608	1347802	1276446	3.64162	(285.80994, 5330.6416)(287.897, 10600.66)(288.6836, 6971.616)(289.0888, 5795.47)(266.83792, 3491.766)(269.51453, 10539.762)(270.37735, 13327.274)(271.07132, 10489.455)(286.13348, 14520.245)(287.52618, 13654.853)(290.08313, 6448.815)(268.2982, 8572.501)(269.79816, 7435.278)(270.06882, 1123.0344)(272.071, 11224.49)(308.74124, 3552.7378)(310.0676, 4528.0273)(311.18222, 2232.0923)(312.07266, 1532.279…
Apigenin 7-O-(6''-malonyl-apiosyl-glucoside)	Flavonoids	Flavones	5848268	5967883	1	5629560	4.85733	(651.17706, 9253.612)(652.15155, 2685.8223)(633.7066, 2261.6685)(635.13293, 2076.453)(637.14, 2228.18)(652.3016, 14467.406)(653.37415, 3906.236)(654.8186, 1067.54)(655.82227, 779.11334)(656.8218, 2501.2)(657.1531, 3317.34)(634.98737, 1543.2986)(637.4268, 3117.4214)(639.1454, 1640.4451)(676.6446, 1658.276)(678.73175, 4258.9487)(679.15234, 16378.237)(658.8668, 5046.9004)(659.3112, 3926.7227)(659.13…
6-Hydroxyluteolin 7-O-rhamnoside	Flavonoids	Flavones	31400000	30500000	31400000	31500000	6.43787	(449.1055, 21620.137)(450.10895, 3539.5383)(451.11157, 208.828)(430.0983, 2683.7327)(452.58826, 428845.34)(450.10995, 256480.56)(451.11185, 54687.03)(452.11417, 7812.1904)(434.25092, 8627.908)(435.18, 1632.2728)(435.76468, 7525.053)(437.10254, 23752.988)(471.9456, 20112.459)(473.66248, 11327.367)(473.32086, 3739.7646)(453.08206, 43363.508)(454.08487, 9721.876)(455.08557, 754.125)
Luteolin 7-O-glucuronide	Flavonoids	Flavones	268179	126468	175411	399834	3.31703	(462.27484, 12988.618)(463.33032, 3528.035)(465.34238, 8128.205)(466.96503, 2404.6775)(468.0849, 736.65)(444.58926, 3336.05)(445.62622, 1278.1469)(464.4499, 6304.4346)(466.0894, 2347.3198)(469.0986, 2001.26)(446.71878, 8168.639)(446.64276, 3458.0842)(447.0726, 443.69003)(488.999, 41790.035)(489.03824, 19326.135)(490.69263, 27975.12)(469.10837, 11742.694)(471.04968, 1159.1921)
Rhoifolin 4'-O-glucoside	Flavonoids	Flavones	117771	229045	161317	96741	13.2875	(741.13666, 100586.48)(742.2027, 63516.234)(743.2045, 17291.818)(744.20636, 3026.58)(722.2043, 1227.8712)(741.4872, 9053.518)(742.4906, 2247.1956)(725.11145, 4959.578)(728.01636, 1687.832)(764.66016, 4286.453)(764.6181, 1306.9438)(767.6491, 2210.0857)(767.45984, 3498.8826)(768.74, 6694.2676)(769.2403, 4606.0303)(745.38135, 5412.314)(746.43176, 1771.48)
Apigenin 7-O-glucuronide	Flavonoids	Flavones	4737685	2977037	1586228	456950	3.63595	(446.73703, 3222.7412)(449.09827, 3803.6338)(451.59335, 273.89502)(429.3523, 3352.8723)(431.75528, 2499.8467)(432.58215, 2446.585)(433.0889, 7309.24)(447.64493, 3369.6)(448.6728, 782.6442)(450.0942, 522.0)(430.4845, 4869.1084)(431.3104, 2538.0745)(433.0919, 8254.95)(434.0861, 852.16)(469.2558, 39931.0)(470.16663, 8763.898)(471.0921, 148.78)(452.99893, 1157.8771)(454.89178, 1476.6438)
Chrysoeriol 7-O-apiosyl-glucoside	Flavonoids	Flavones	2356510	6490408	6292017	2441332	6.08493	(595.87537, 9256.493)(596.1975, 3397.603)(597.1682, 965.2067)(577.92316, 4209.6597)(582.1492, 598.05005)(595.1552, 14886.803)(596.1643, 3793.0403)(578.8152, 548297.06)(579.93835, 185273.77)(581.1524, 47660.156)(582.15497, 7198.2407)(583.1553, 632.885)(618.149, 3987.5352)(618.1512, 1801.762)(599.2534, 6469.677)(600.35516, 1926.5259)(603.1443, 3722.4402)(604.49255, 1474.4535)(605.1671, 1785.3601)
Apigenin 6,8-C-arabinoside-C-glucoside	Flavonoids	Flavones	4679801	1	6084730	5515852	1.575	(566.41345, 9158.1875)(568.2822, 11499.584)(566.1565, 6952.34)(546.13544, 18491.2)(547.13763, 625.9733)(566.1597, 1458.9774)(568.3234, 1022.589)(547.1393, 23629.95)(548.1478, 6113.759)(549.1336, 3315.6602)(588.1983, 11073.733)(589.2286, 10620.0205)(590.6741, 11595.371)(591.6779, 8699.541)(592.4432, 2474.65)(593.15106, 501.66443)(570.40924, 6653.5537)(573.94495, 5007.317)(574.9313, 7775.9614)(575.…
Gardenin B	Flavonoids	Flavones	3608783	3619909	4161283	4020911	3.24148	(359.87296, 7030.45)(361.34958, 10723.806)(361.1223, 285.51)(340.92535, 4456.7314)(342.355, 2578.5137)(344.10687, 9020.43)(360.94327, 17506.096)(361.1239, 28970.635)(362.1257, 4441.2354)(342.77023, 2747.0261)(343.48102, 7139.6816)(345.28445, 11288.095)(346.10687, 28881.682)(384.0116, 8185.118)(385.10187, 6076.486)(386.09967, 7226.6)(364.5055, 11178.799)(365.72992, 16943.01)(368.09772, 5825.4253)
Luteolin 7-O-malonyl-glucoside	Flavonoids	Flavones	310191	289083	283598	296685	15.6654	(535.2079, 13660.525)(537.11676, 4464.822)(538.2911, 2971.25)(539.12585, 2023.3619)(516.46857, 4981.359)(517.7, 1548.8)(519.60046, 1572.5049)(522.1069, 325.55)(540.26294, 6425.011)(536.6212, 3145.565)(538.1274, 2927.09)(539.1242, 2620.34)(520.20935, 24369.8)(521.3119, 8639.336)(522.68445, 29958.434)(522.6066, 802.235)(523.10095, 681.48)(558.68353, 5588.8755)(558.36127, 2038.3293)(559.08984, 419.1…
Luteolin 7-O-rutinoside	Flavonoids	Flavones	2356510	6490408	6292017	2441332	6.08493	(595.87537, 9256.493)(596.1975, 3397.603)(597.1682, 965.2067)(577.92316, 4209.6597)(582.1492, 598.05005)(595.1552, 14886.803)(596.1643, 3793.0403)(578.8152, 548297.06)(579.93835, 185273.77)(581.1524, 47660.156)(582.15497, 7198.2407)(583.1553, 632.885)(618.149, 3987.5352)(618.1512, 1801.762)(599.2534, 6469.677)(600.35516, 1926.5259)(603.1443, 3722.4402)(604.49255, 1474.4535)(605.1671, 1785.3601)
Chrysin	Flavonoids	Flavones	1175856	3303539	1029179	485506	3.61388	(255.55197, 16141.788)(257.67157, 17808.592)(258.40298, 8704.654)(259.0726, 8539.666)(237.96126, 13292.743)(239.56616, 10051.249)(240.35046, 5275.8647)(240.8817, 3702.598)(255.96506, 24694.336)(257.4033, 11825.161)(259.0745, 8861.94)(238.59813, 3848.1064)(240.72447, 47025.547)(277.91797, 4210.0967)(279.052, 3200.3347)(281.3878, 5697.34)(282.0544, 6575.7)(259.51367, 7638.2847)(261.77063, 1736.2921…
Pebrellin	Flavonoids	Flavones	244098	288173	246256	289440	2.61055	(344.35678, 17180.902)(345.79425, 6447.853)(346.4277, 752.7767)(326.60513, 4689.5903)(328.30725, 1538.1445)(329.751, 1387.9565)(330.0932, 461.3)(331.0947, 877.19)(345.38153, 29479.377)(346.7704, 4656.603)(347.1092, 1182.82)(328.2592, 6505.2744)(329.03177, 1401.1989)(367.1576, 35255.793)(368.1509, 8273.363)(369.07928, 1939.324)(370.0756, 196.2)(349.18216, 24858.475)(350.2332, 5197.349)(351.50845, …
Neodiosmin	Flavonoids	Flavones	300207	364528	350157	253233	6.87037	(608.88617, 4722.31)(610.1935, 4576.164)(610.1983, 191.73)(591.4394, 2662.9521)(592.4442, 2990.1257)(593.156, 555.0733)(610.3527, 46207.156)(611.7809, 48407.773)(612.46466, 48106.094)(613.1787, 21868.197)(614.17737, 7936.1265)(595.8811, 6963.0547)(597.1773, 5057.167)(632.36835, 4836.866)(633.36835, 3968.5898)(635.1608, 8224.08)(636.1638, 1019.95)(614.0728, 4836.5063)(615.2274, 4258.817)(617.28534…
7,3',4'-Trihydroxyflavone	Flavonoids	Flavones	22200000	21400000	22000000	21700000	3.68665	(270.7048, 7834.195)(272.15683, 11218.711)(275.06232, 24194.342)(252.26492, 5530.6177)(253.69295, 9412.122)(256.05243, 6503.964)(257.0612, 42823.746)(271.50443, 132446.39)(272.80453, 32729.445)(274.06793, 7511.4443)(276.0659, 443.17)(255.44743, 14600.483)(257.0854, 19819.096)(257.47067, 25889.217)(257.86456, 14484.307)(258.0654, 1185.04)(295.27722, 4367.2485)(297.30664, 1107.8717)(298.04794, 609.…
Hispidulin	Flavonoids	Flavones	13200000	12700000	13000000	12600000	4.18384	(300.89474, 2935.0054)(302.5443, 6759.215)(304.07483, 9329.068)(282.6544, 5091.771)(284.82446, 1837.0488)(302.6387, 84157.14)(303.7225, 51539.67)(304.64917, 44657.094)(305.8496, 20616.143)(306.0788, 12556.48)(284.66013, 3054.171)(285.0642, 1457.6122)(288.0729, 4271.82)(323.58502, 4113.052)(325.13568, 1306.7292)(326.81345, 1541.5175)(327.57056, 1247.685)(307.61047, 43389.17)(308.9681, 9462.277)(30…
Apigenin 7-O-diglucuronide	Flavonoids	Flavones	382238	485361	482142	454853	4.66115	(622.4574, 3648.4744)(624.266, 564.9857)(625.33545, 285.47202)(604.19147, 1731.3252)(606.1173, 5976.3003)(607.78754, 4932.757)(609.4558, 12690.57)(610.1255, 5035.47)(626.1981, 1637.4937)(626.9752, 3300.6729)(627.90533, 2409.3506)(628.88684, 1495.9375)(605.11346, 26261.057)(606.1176, 10719.005)(607.116, 2624.1426)(647.2227, 6720.818)(648.1953, 2817.9465)(649.17303, 13568.697)(650.1583, 4778.0146)(…
Isorhoifolin	Flavonoids	Flavones	20700000	8760585	6729067	1	3.37506	(579.32574, 3038.397)(582.1861, 395.24)(561.19196, 7873.292)(563.7567, 3098.2122)(565.8262, 1010.91)(581.84515, 1308.9825)(582.1862, 342.98666)(562.7705, 385508.62)(564.739, 200705.97)(566.0858, 93373.25)(566.16016, 29640.621)(567.1686, 9291.896)(603.31134, 4714.3403)(604.18304, 4020.445)(604.925, 8652.676)(605.8543, 9259.805)(606.1589, 167.44)(584.0302, 3710.652)(586.7068, 1837.8566)(587.9958, 1…
Apigenin	Flavonoids	Flavones	22200000	21400000	22000000	21700000	3.4978	(270.7322, 7883.756)(272.0181, 5443.192)(275.0624, 24688.389)(252.2762, 5924.1587)(253.5887, 8677.22)(256.05154, 6540.3076)(257.0614, 45477.57)(271.5113, 150732.44)(272.71494, 36819.164)(274.06793, 7511.4443)(276.0659, 443.17)(255.22203, 13935.294)(256.91547, 20744.154)(257.39468, 28536.94)(257.84296, 14812.382)(258.0654, 1185.04)(295.18134, 5198.28)(297.30743, 805.28876)(298.0489, 255.52)(277.17…
Chrysoeriol 7-O-(6''-malonyl-glucoside)	Flavonoids	Flavones	543787	505805	514193	763928	2.93625	(549.44556, 3068.379)(550.5808, 1850.9159)(551.16876, 4281.7515)(552.18726, 5789.121)(553.1253, 2720.3076)(554.1312, 2225.715)(531.5858, 1411.7643)(534.71484, 13848.02)(535.693, 12495.461)(535.9204, 7856.522)(536.119, 3396.8)(550.3642, 3224.6975)(552.5988, 2658.3218)(553.35596, 688.2288)(555.1434, 4978.697)(533.0763, 6470.8228)(534.6445, 5017.206)(535.95764, 4605.554)(536.40045, 2554.983)(536.908…
Chrysoeriol 7-O-(6''-malonyl-apiosyl-glucoside)	Flavonoids	Flavones	1067097	423854	1101303	1119789	4.02107	(680.4177, 4566.412)(682.53156, 4137.7583)(683.1725, 112375.14)(684.1753, 45224.695)(685.1682, 13340.44)(686.1804, 10711.32)(662.3664, 4259.7974)(663.94586, 1220.516)(681.98065, 2944.915)(682.18854, 281.82333)(663.3668, 6367.3555)(664.603, 3395.0225)(667.1714, 2656.8901)(668.1746, 199.10501)(669.1872, 12.8)(707.0709, 1837.0507)(707.4192, 1898.12)(709.16534, 4449.42)(686.75916, 15092.748)(687.7523…
Luteolin 7-O-glucoside	Flavonoids	Flavones	31400000	30500000	31400000	31500000	6.43787	(449.1055, 21620.137)(450.10895, 3539.5383)(451.11157, 208.828)(430.0983, 2683.7327)(452.58826, 428845.34)(450.10995, 256480.56)(451.11185, 54687.03)(452.11417, 7812.1904)(434.25092, 8627.908)(435.18, 1632.2728)(435.76468, 7525.053)(437.10254, 23752.988)(471.9456, 20112.459)(473.66248, 11327.367)(473.32086, 3739.7646)(453.08206, 43363.508)(454.08487, 9721.876)(455.08557, 754.125)
Sinensetin	Flavonoids	Flavones	3219106	3130081	4053395	4400892	4.611	(374.5274, 2261.356)(355.45422, 17629.03)(355.11914, 3828.09)(373.72736, 36442.06)(374.12802, 8801.109)(375.139, 1316.12)(359.46988, 1475.8566)(396.10876, 905.26636)(398.3689, 7103.04)(400.12415, 1176.44)(378.05072, 2835.4697)(380.18036, 8643.48)(381.4423, 5803.826)
Diosmin	Flavonoids	Flavones	300207	364528	350157	253233	6.87037	(608.88617, 4722.31)(610.1935, 4576.164)(610.1983, 191.73)(591.4394, 2662.9521)(592.4442, 2990.1257)(593.156, 555.0733)(610.3527, 46207.156)(611.7809, 48407.773)(612.46466, 48106.094)(613.1787, 21868.197)(614.17737, 7936.1265)(595.8811, 6963.0547)(597.1773, 5057.167)(632.36835, 4836.866)(633.36835, 3968.5898)(635.1608, 8224.08)(636.1638, 1019.95)(614.0728, 4836.5063)(615.2274, 4258.817)(617.28534…
Luteolin 7-O-(2-apiosyl-6-malonyl)-glucoside	Flavonoids	Flavones	1018474	2178720	3602251	1	3.9561	(667.7832, 773.36676)(668.9692, 1268.5201)(671.14185, 629.99664)(648.3306, 3914.927)(650.79785, 3646.8965)(652.1333, 11060.486)(652.13086, 6691.2246)(653.1337, 287.88)(667.86633, 2778.4392)(669.2699, 1365.4834)(671.1587, 5816.4604)(672.156, 344.59)(673.1531, 1006.99)(651.57227, 5011.645)(650.9947, 2111.2568)(651.15247, 782.32)(694.606, 2838.4607)(694.85956, 4486.286)(695.1445, 9955.008)(674.78766…
Jaceosidin	Flavonoids	Flavones	22700000	28900000	1431151	28400000	3.48458	(330.54263, 17929.713)(332.2065, 7881.909)(333.2834, 5114.879)(334.7518, 11814.05)(335.08466, 17657.32)(312.35324, 4061.1985)(313.5562, 2253.735)(331.86325, 7424.187)(333.15775, 8040.836)(334.19806, 8014.616)(335.2032, 34739.996)(336.091, 6621.7153)(314.1456, 7239.3643)(316.0344, 3704.626)(317.7532, 5900.5586)(318.08908, 13757.594)(355.22986, 2196.1436)(355.9206, 1841.5576)(356.82755, 3700.3074)(…
Chrysoeriol 7-O-glucoside	Flavonoids	Flavones	33300000	32200000	34100000	32600000	3.77245	(463.58923, 873.6742)(465.33667, 1384.078)(465.9886, 2134.8926)(466.25327, 2420.9014)(467.12857, 5935.6636)(468.12656, 1330.3301)(444.93356, 7243.0425)(446.62622, 75606.53)(448.40277, 29254.205)(449.668, 6936.2124)(450.1285, 13947.87)(463.98114, 628109.44)(464.70822, 169026.75)(465.42462, 48807.89)(469.1302, 14914.27)(445.90204, 6854.6387)(447.4729, 31357.855)(447.1022, 685.5867)(485.82138, 26311…
Apigenin 7-O-apiosyl-glucoside	Flavonoids	Flavones	4679801	1	6084730	5515852	2.00047	(566.0892, 45535.71)(566.81824, 35370.35)(566.15796, 20365.852)(546.136, 18752.768)(547.13763, 625.9733)(566.283, 1565.7347)(568.26746, 1096.0248)(547.14044, 26925.945)(548.1487, 7221.589)(549.14355, 4663.486)(550.1584, 156.31)(588.15283, 10566.494)(589.203, 10402.243)(590.6741, 11595.371)(591.6779, 8699.541)(592.4432, 2474.65)(593.15106, 501.66443)(570.46625, 6975.142)(573.5926, 4523.1157)(574.9…
Luteolin 7-O-diglucuronide	Flavonoids	Flavones	142943	147054	137559	134245	4.11053	(639.6565, 1872.061)(641.2786, 669.39575)(643.1277, 5486.187)(620.4066, 4094.719)(622.3307, 1226.3636)(641.2826, 2439.316)(642.7974, 4942.92)(644.13434, 1194.3737)(621.3088, 16004.626)(622.33295, 5426.978)(623.3138, 804.8736)(624.1369, 196.44)(663.1255, 13785.8)(664.1684, 5117.802)(665.12756, 8953.414)(666.1136, 3693.4607)(667.1146, 734.5619)(647.7001, 4884.626)(648.7947, 6548.2305)(648.70605, 88…
Scutellarein	Flavonoids	Flavones	88400000	85400000	88200000	86600000	5.50315	(286.7593, 23717.31)(288.13998, 4248.494)(289.04776, 5444.496)(270.0433, 959.07)(271.043, 2629.99)(273.0521, 9312.92)(287.0543, 346356.9)(288.0573, 52514.633)(289.05847, 36578.86)(290.06226, 3315.0073)(272.1516, 1847.8147)(272.77, 2328.2585)(274.05203, 2898.61)(310.68826, 3377.0764)(311.4738, 1130.2671)(314.0548, 251.3)(292.39017, 1225.8872)
6-Hydroxyluteolin	Flavonoids	Flavones	1303606	1145135	1288428	1289237	2.14363	(303.20203, 19504.934)(304.85294, 18123.48)(305.057, 7567.58)(284.2064, 33577.67)(285.05756, 12852.94)(303.22424, 14929.064)(304.05695, 4649.798)(285.40417, 6498.034)(287.04272, 2810.305)(325.60873, 1243.8374)(327.53714, 762.435)(330.0485, 9156.3)(310.6874, 2500.5632)(310.1586, 1119.4349)(312.0414, 1794.7601)
Baicalein	Flavonoids	Flavones	22200000	21400000	22000000	21700000	3.68702	(270.7048, 7834.195)(272.15683, 11218.711)(275.06232, 24194.342)(252.26492, 5530.6177)(253.69295, 9412.122)(256.05243, 6503.964)(257.0612, 42823.746)(271.50443, 132446.39)(272.80453, 32729.445)(274.06793, 7511.4443)(276.0659, 443.17)(255.44743, 14600.483)(257.0854, 19819.096)(257.47067, 25889.217)(257.86456, 14484.307)(258.0654, 1185.04)(295.27722, 4367.2485)(297.30664, 1107.8717)(298.04794, 609.…
Apigenin 6,8-di-C-glucoside	Flavonoids	Flavones	2356510	6490408	6292017	2441332	6.08493	(595.87537, 9256.493)(596.1975, 3397.603)(597.1682, 965.2067)(577.92316, 4209.6597)(582.1492, 598.05005)(595.1552, 14886.803)(596.1643, 3793.0403)(578.8152, 548297.06)(579.93835, 185273.77)(581.1524, 47660.156)(582.15497, 7198.2407)(583.1553, 632.885)(618.149, 3987.5352)(618.1512, 1801.762)(599.2534, 6469.677)(600.35516, 1926.5259)(603.1443, 3722.4402)(604.49255, 1474.4535)(605.1671, 1785.3601)
Luteolin 6-C-glucoside	Flavonoids	Flavones	31400000	30500000	31400000	31500000	6.43787	(449.1055, 21620.137)(450.10895, 3539.5383)(451.11157, 208.828)(430.0983, 2683.7327)(452.58826, 428845.34)(450.10995, 256480.56)(451.11185, 54687.03)(452.11417, 7812.1904)(434.25092, 8627.908)(435.18, 1632.2728)(435.76468, 7525.053)(437.10254, 23752.988)(471.9456, 20112.459)(473.66248, 11327.367)(473.32086, 3739.7646)(453.08206, 43363.508)(454.08487, 9721.876)(455.08557, 754.125)
Tangeretin	Flavonoids	Flavones	3219106	3130081	4053395	4400892	3.93057	(373.69174, 8475.751)(374.529, 2324.954)(374.1291, 386.69)(354.68073, 46899.668)(355.2202, 16021.917)(356.10275, 4852.1514)(357.11542, 527.23206)(373.88055, 21196.553)(374.44464, 4816.197)(375.6405, 789.775)(357.51077, 795.6031)(358.52487, 350.97598)(359.1315, 643.01)(397.5254, 1351.7632)(399.0388, 3057.2766)(399.8198, 1574.202)(377.5289, 6539.3174)(379.57175, 6671.8096)(381.20593, 5306.284)
6''-O-Acetylgenistin	Flavonoids	Isoflavonoids	1693961	2409405	276809	2479941	5.91803	(474.19385, 2982.2512)(475.86807, 1364.63)(479.1346, 5877.35)(456.34296, 2265.4587)(459.122, 459.87)(461.1175, 2265.42)(462.115, 138.7)(475.11484, 18958.695)(476.11902, 5223.755)(477.12323, 146.055)(457.18268, 25697.395)(458.18674, 5631.557)(459.20447, 665.1881)(461.1214, 4725.84)(462.62585, 885.08997)(463.1182, 2913.41)(497.19247, 21396.326)(498.24203, 6548.374)(499.10608, 3940.9033)(500.1233, 1…
6''-O-Malonylglycitin	Flavonoids	Isoflavonoids	592179	799381	493328	1578182	3.73803	(534.45386, 11121.523)(535.78546, 4368.4165)(535.27765, 9647.018)(536.134, 2589.155)(517.6483, 1026.2981)(534.8658, 4040.4963)(535.88715, 2586.2312)(537.1422, 328.85748)(515.7458, 3921.4397)(517.34393, 3331.5515)(519.7908, 7459.6133)(520.37225, 25303.13)(521.122, 24988.766)(558.01184, 3357.4182)(559.73553, 6784.736)(560.2239, 19359.986)(560.52783, 7824.0303)(561.13934, 18019.953)(537.2991, 104132…
Genistin	Flavonoids	Isoflavonoids	9869031	5526476	6804094	3767672	5.19947	(433.8325, 1475.1406)(434.44937, 5475.4165)(436.115, 3989.6301)(416.9277, 6557.8813)(417.5214, 4230.3345)(417.77432, 4300.6333)(419.10458, 3564.29)(433.13715, 15949.119)(434.14175, 3271.1245)(435.37094, 1182.405)(417.10706, 8460.1045)(416.60333, 2430.78)(418.10828, 1233.3)(455.5585, 38436.258)(457.03793, 12228.762)(458.76624, 5070.5815)(460.1159, 869.22)(438.7842, 12304.373)(439.93628, 8004.449)(…
Formononetin	Flavonoids	Isoflavonoids	1335526	1684035	1507317	1450260	3.21065	(269.1936, 5741.982)(270.86368, 5949.7007)(271.45276, 9468.8545)(252.06787, 4637.279)(252.37508, 3988.897)(253.56938, 2458.2712)(254.67725, 3463.888)(271.45645, 4398.693)(272.2842, 2713.144)(251.13676, 10252.936)(252.07085, 1709.5637)(253.06729, 498.09)(292.25864, 52865.344)(293.6085, 18662.012)(295.4094, 12906.383)(273.44583, 25621.771)(274.97928, 6294.143)(276.81778, 12935.503)
6''-O-Acetylglycitin	Flavonoids	Isoflavonoids	744587	3621592	1828125	749114	4.32293	(490.539, 11486.495)(493.77762, 2443.611)(493.1408, 844.22)(472.75735, 53829.703)(472.3717, 10890.994)(492.81696, 20057.584)(493.81204, 3847.4211)(493.15372, 2271.6743)(472.74677, 47119.305)(473.43115, 13417.443)(473.11694, 3248.946)(474.10992, 286.35)(514.71985, 4756.0806)(514.9781, 1772.28)(514.1186, 4861.33)(515.1167, 9739.42)(516.1455, 1249.68)(517.1328, 151.11)(494.11072, 2560.65)(497.1155, …
Glycitein	Flavonoids	Isoflavonoids	1419249	1172608	1347802	1276446	3.64162	(285.80994, 5330.6416)(287.897, 10600.66)(288.6836, 6971.616)(289.0888, 5795.47)(266.83792, 3491.766)(269.51453, 10539.762)(270.37735, 13327.274)(271.07132, 10489.455)(286.13348, 14520.245)(287.52618, 13654.853)(290.08313, 6448.815)(268.2982, 8572.501)(269.79816, 7435.278)(270.06882, 1123.0344)(272.071, 11224.49)(308.74124, 3552.7378)(310.0676, 4528.0273)(311.18222, 2232.0923)(312.07266, 1532.279…
6''-O-Malonylgenistin	Flavonoids	Isoflavonoids	298477	374902	337270	371623	9.32814	(518.172, 14036.928)(519.1757, 3116.9556)(503.477, 4202.011)(504.1039, 1247.2499)(505.09836, 380.3667)(501.22708, 2727.4724)(502.94946, 6881.0117)(504.36624, 1863.0525)(505.61548, 35095.176)(506.45248, 39329.996)(507.10913, 104580.63)(542.55676, 1622.1459)(547.12085, 1736.9941)(525.29, 2960.6284)(524.09033, 3441.9)(525.0887, 728.9067)(526.1011, 66.08)
Biochanin A	Flavonoids	Isoflavonoids	1419249	1172608	1347802	1276446	3.64162	(285.80994, 5330.6416)(287.897, 10600.66)(288.6836, 6971.616)(289.0888, 5795.47)(266.83792, 3491.766)(269.51453, 10539.762)(270.37735, 13327.274)(271.07132, 10489.455)(286.13348, 14520.245)(287.52618, 13654.853)(290.08313, 6448.815)(268.2982, 8572.501)(269.79816, 7435.278)(270.06882, 1123.0344)(272.071, 11224.49)(308.74124, 3552.7378)(310.0676, 4528.0273)(311.18222, 2232.0923)(312.07266, 1532.279…
Daidzein	Flavonoids	Isoflavonoids	1175856	3303539	1029179	485506	3.61388	(255.55197, 16141.788)(257.67157, 17808.592)(258.40298, 8704.654)(259.0726, 8539.666)(237.96126, 13292.743)(239.56616, 10051.249)(240.35046, 5275.8647)(240.8817, 3702.598)(255.96506, 24694.336)(257.4033, 11825.161)(259.0745, 8861.94)(238.59813, 3848.1064)(240.72447, 47025.547)(277.91797, 4210.0967)(279.052, 3200.3347)(281.3878, 5697.34)(282.0544, 6575.7)(259.51367, 7638.2847)(261.77063, 1736.2921…
Daidzin	Flavonoids	Isoflavonoids	932959	1549296	1176225	1733030	4.18167	(416.753, 6016.682)(418.45456, 3628.535)(419.79056, 525.9533)(398.60223, 3881.343)(417.21234, 22113.299)(418.18097, 4325.31)(419.23557, 709.2412)(399.14413, 8119.168)(400.55475, 4567.6763)(401.11624, 6566.42)(402.1123, 687.80005)(440.7944, 1676.0627)(441.42053, 3609.457)(443.61615, 46116.586)(444.1231, 13531.965)(422.80975, 4976.828)(424.09958, 5064.43)(425.10388, 7099.6733)(425.76636, 6216.6733)
6''-O-Malonyldaidzin	Flavonoids	Isoflavonoids	5097631	3870891	6754255	4538843	6.85577	(504.11978, 2373.1758)(505.24283, 1574.9451)(506.1301, 2931.33)(485.01, 4258.444)(486.89267, 4755.7173)(487.9717, 1839.1495)(489.77893, 2652.3525)(490.10815, 1004.97)(503.66864, 9228.854)(504.13016, 3713.5542)(505.14456, 553.6125)(485.3582, 19807.953)(486.39, 7465.308)(487.6087, 3099.614)(489.12347, 4767.66)(490.11215, 1747.794)(528.2828, 4732.532)(526.36615, 5730.1826)(528.1186, 996.83)(531.1031…
6''-O-Acetyldaidzin	Flavonoids	Isoflavonoids	31800000	31100000	30800000	6965019	4.96627	(458.90735, 9194.421)(459.744, 5334.3936)(443.14868, 1274.3982)(442.78873, 4563.0234)(443.1246, 465.36)(459.681, 9157.754)(460.52847, 1590.7743)(463.1431, 3824.13)(442.26547, 24810.184)(443.3446, 41411.62)(444.25092, 6898.1895)(446.30612, 1401.165)(446.64423, 1320.1599)(447.1469, 437.68)(481.70538, 6149.103)(482.40335, 1293.5684)(483.09314, 510.53497)(466.0772, 8202.874)(466.75974, 16838.617)(468…
Genistein	Flavonoids	Isoflavonoids	22200000	21400000	22000000	21700000	3.68702	(270.7048, 7834.195)(272.15683, 11218.711)(275.06232, 24194.342)(252.26492, 5530.6177)(253.69295, 9412.122)(256.05243, 6503.964)(257.0612, 42823.746)(271.50443, 132446.39)(272.80453, 32729.445)(274.06793, 7511.4443)(276.0659, 443.17)(255.44743, 14600.483)(257.0854, 19819.096)(257.47067, 25889.217)(257.86456, 14484.307)(258.0654, 1185.04)(295.27722, 4367.2485)(297.30664, 1107.8717)(298.04794, 609.…
Glycitin	Flavonoids	Isoflavonoids	1	667548	1810554	1470798	16.3651	(446.89645, 7565.725)(448.55078, 1296.8331)(449.8869, 2620.9102)(428.19836, 9518.857)(429.11365, 543.21)(447.67938, 6175.476)(449.88452, 2535.0725)(431.67892, 6798.6943)(433.37558, 3672.2156)(432.6233, 1599.93)(469.11053, 16686.842)(470.11032, 4694.132)(471.12134, 876.82)(452.60986, 4348.952)(454.04453, 3785.786)(455.99152, 3421.17)(457.1265, 5223.567)
Luteolin	Flavonoids	Flavones	88400000	85400000	88200000	86600000	5.50315	(286.7593, 23717.31)(288.13998, 4248.494)(289.04776, 5444.496)(270.0433, 959.07)(271.043, 2629.99)(273.0521, 9312.92)(287.0543, 346356.9)(288.0573, 52514.633)(289.05847, 36578.86)(290.06226, 3315.0073)(272.1516, 1847.8147)(272.77, 2328.2585)(274.05203, 2898.61)(310.68826, 3377.0764)(311.4738, 1130.2671)(314.0548, 251.3)(292.39017, 1225.8872)
Cirsimaritin	Flavonoids	Flavones	1	1388685	1053844	1522126	3.03367	(314.81174, 6964.093)(317.28735, 7302.492)(318.089, 12948.832)(319.0881, 13242.12)(296.5129, 33416.48)(297.60394, 8813.296)(298.9875, 20262.498)(299.46954, 15774.049)(316.1932, 13565.108)(318.0927, 12367.548)(320.0998, 6967.0767)(297.9156, 8502.976)(301.08743, 7800.4297)(301.83636, 8745.555)(302.0908, 2711.09)(337.59656, 14561.965)(338.8974, 3560.105)(340.57568, 1236.355)(341.40723, 7149.5464)(34…
Phloridzin	Flavonoids	Dihydrochalcones	3999151	375517	3702378	4025669	3.3095	(436.31104, 11913.124)(438.44693, 2647.7063)(438.63885, 2507.195)(418.34055, 3841.4966)(419.12256, 1971.4458)(440.3316, 26515.428)(440.70605, 4199.538)(441.15866, 2355.5261)(421.66837, 2174.189)(423.72495, 2641.3513)(424.15485, 3845.725)(459.73816, 6665.985)(461.82574, 2914.5046)(463.63754, 2411.025)(464.1342, 255.39)(442.6303, 15820.5205)(443.16928, 53727.92)(444.18503, 9739.001)(445.97455, 2914…
Phloretin	Flavonoids	Dihydrochalcones	6044393	5995544	5277564	6099227	4.29485	(274.2398, 13144.754)(275.48773, 1986.152)(257.13257, 22349.818)(258.83716, 10598.618)(259.81558, 10675.412)(276.6326, 44518.574)(277.28857, 12801.827)(277.09573, 6392.0664)(259.33542, 62880.34)(260.6961, 12627.157)(262.0965, 4938.75)(297.33536, 6144.7534)(298.42322, 7661.5684)(301.08524, 2828.5632)(279.06506, 21954.473)(280.07132, 2205.8943)
3-Hydroxyphloretin 2'-O-xylosyl-glucoside	Flavonoids	Dihydrochalcones	3500663	2809233	1583743	1	2.93833	(566.9726, 32849.074)(568.0729, 8105.7046)(569.1694, 2922.1926)(591.1932, 1898.77)(567.2821, 14125.356)(568.28485, 3438.3386)(569.37616, 506.188)(573.182, 1994.31)(609.91974, 2298.7314)(609.156, 2116.76)(612.1742, 1940.625)(613.1764, 5506.03)(590.9986, 7413.581)(591.74695, 3413.4082)
Phloretin 2'-O-xylosyl-glucoside	Flavonoids	Dihydrochalcones	10700000	9032884	10500000	11200000	7.22027	(568.7596, 8893.425)(569.99664, 2684.6958)(571.19855, 1748.9532)(551.0749, 2405.862)(551.14764, 4752.9243)(552.1576, 79.28)(569.1835, 13137.571)(570.1869, 2750.2122)(571.19415, 647.0672)(551.40533, 1373.5762)(553.1747, 491.73)(591.5631, 1628.5985)(597.1731, 665.18)(575.1508, 9879.257)(574.14777, 9487.003)
3-Hydroxyphloretin 2'-O-glucoside	Flavonoids	Dihydrochalcones	1929897	4150604	3613174	2315511	4.32027	(452.6293, 3164.6016)(454.13974, 2126.9001)(457.13882, 51441.5)(458.1429, 11506.37)(435.056, 32450.12)(436.22388, 7513.961)(437.13437, 1426.3593)(439.1225, 938.94226)(453.2782, 725870.6)(454.28137, 161105.2)(455.1424, 38039.17)(456.14462, 4786.948)(436.2766, 13066.466)(437.63876, 3276.3977)(438.135, 799.345)(475.23547, 361237.2)(476.27765, 86467.84)(477.11246, 871.26337)(459.7864, 4307.3945)
Dihydroquercetin 3-O-rhamnoside	Flavonoids	Dihydroflavonols	5221084	4520719	3320489	7702812	4.36965	(451.38803, 19544.506)(453.27847, 7040.83)(452.61108, 3858.92)(433.27682, 22375.611)(434.1126, 7424.472)(435.10934, 9629.067)(436.1102, 1335.28)(451.59558, 11207.16)(452.38275, 3042.799)(453.121, 4987.97)(433.66888, 15874.855)(434.89307, 7542.175)(436.62466, 5134.68)(438.3488, 14562.058)(439.13608, 17951.834)(473.1831, 8994.504)(474.20395, 3696.2517)(476.10617, 13571.388)(456.34305, 18306.52)(457…
Dihydroquercetin	Flavonoids	Dihydroflavonols	87000000	84600000	87700000	86600000	4.94828	(304.77512, 16670.178)(306.06674, 3426.68)(307.19678, 269.475)(286.575, 7537.677)(288.05734, 827.1291)(290.3844, 1613.5544)(291.05273, 342.1433)(305.16177, 39168.73)(306.09415, 6785.3765)(307.15384, 1121.7384)(308.0686, 247.2)(287.0544, 310974.6)(288.05756, 52631.227)(289.05423, 20196.848)(290.06024, 2981.8477)(329.05585, 736.175)(329.45575, 299.48798)(331.06244, 8125.4)(310.46393, 3193.8813)(311…
Dihydromyricetin 3-O-rhamnoside	Flavonoids	Dihydroflavonols	38900000	38500000	38300000	35400000	9.15142	(467.6275, 38799.68)(468.91794, 13273.585)(468.24176, 4186.9956)(470.1262, 4303.38)(449.0093, 17459.914)(450.10886, 3467.3247)(451.11157, 209.978)(468.2833, 7419.0474)(469.37042, 711.29755)(449.5729, 499416.38)(450.61136, 124560.21)(452.19614, 53534.28)(452.4473, 15963.375)(490.1475, 7717.2036)(492.743, 5148.5625)(492.10275, 1180.6499)(494.10516, 117.72)(471.34253, 91835.15)(472.20297, 28281.266)…
Butein	Flavonoids	Chalcones	19700000	19300000	1	6612236	3.8129	(272.44128, 85216.945)(273.66925, 23903.0)(276.38095, 700.133)(255.7484, 15874.897)(257.76627, 10010.076)(258.80286, 8323.636)(259.06973, 8243.095)(273.22977, 101120.05)(274.26144, 20372.648)(275.07803, 1469.6632)(257.39355, 15668.265)(257.91406, 7014.662)(259.73877, 18826.887)(259.5748, 14332.785)(260.0725, 24656.36)(296.4484, 4354.2217)(298.71417, 11187.471)(299.84558, 1000.23114)(299.0732, 540…
Xanthohumol	Flavonoids	Chalcones	111332	174644	178400	114799	4.53463	(355.9225, 3167.9143)(357.7902, 1448.7737)(358.1553, 1694.43)(337.90512, 1053.4031)(340.1508, 271.45)(357.04358, 2336.1667)(338.8426, 8385.34)(340.43436, 1794.5758)(340.15784, 690.46497)(377.5531, 1925.1215)(379.47958, 2270.1433)(381.1382, 338.46)(382.1443, 140.89)(360.17566, 6053.3066)(361.8818, 1548.0791)(363.46768, 5643.8164)(364.1379, 2069.07)
	mg/100g	luteolin eq.	1073.9	909.578	1006.53	1028.24
3-Methoxysinensetin	Flavonoids	Flavonols	713039	1013347	6100328	986887	2.52218	(403.13358, 11180.051)(404.82346, 3937.3706)(405.45468, 1465.3032)(406.1443, 3508.5234)(385.14658, 1796.9312)(387.0033, 586.5344)(387.6281, 651.495)(389.1233, 150.58)(403.63885, 25745.496)(404.8863, 19150.545)(405.1403, 8848.52)(406.1372, 1303.88)(386.2796, 2229.2659)(388.25958, 1614.68)(426.52054, 9683.231)(427.3922, 3401.8997)(429.1672, 4937.318)(429.96835, 2144.62)(430.13257, 1401.39)(407.4885…
Kaempferol	Flavonoids	Flavonols	88400000	85400000	88200000	86600000	5.50315	(286.7593, 23717.31)(288.13998, 4248.494)(289.04776, 5444.496)(270.0433, 959.07)(271.043, 2629.99)(273.0521, 9312.92)(287.0543, 346356.9)(288.0573, 52514.633)(289.05847, 36578.86)(290.06226, 3315.0073)(272.1516, 1847.8147)(272.77, 2328.2585)(274.05203, 2898.61)(310.68826, 3377.0764)(311.4738, 1130.2671)(314.0548, 251.3)(292.39017, 1225.8872)
Galangin	Flavonoids	Flavonols	22200000	21400000	22000000	21700000	3.68702	(270.7048, 7834.195)(272.15683, 11218.711)(275.06232, 24194.342)(252.26492, 5530.6177)(253.69295, 9412.122)(256.05243, 6503.964)(257.0612, 42823.746)(271.50443, 132446.39)(272.80453, 32729.445)(274.06793, 7511.4443)(276.0659, 443.17)(255.44743, 14600.483)(257.0854, 19819.096)(257.47067, 25889.217)(257.86456, 14484.307)(258.0654, 1185.04)(295.27722, 4367.2485)(297.30664, 1107.8717)(298.04794, 609.…
Kaempferol 3-O-(2''-rhamnosyl-6''-acetyl-galactoside) 7-O-rhamnoside	Flavonoids	Flavonols	599369	791805	845475	873674	5.13	(784.1911, 1324.77)(785.17993, 388.375)(786.1875, 107.47)(767.1528, 26735.945)(768.4074, 9558.687)(769.36316, 2436.7642)(787.14746, 3508.2944)(787.7545, 1118.4673)(767.80835, 20527.387)(768.2102, 10427.38)(769.2204, 2951.772)(808.4241, 4376.73)(810.1986, 1365.75)(812.2088, 614.955)(793.31024, 2405.0654)(792.9964, 2800.5242)(793.47473, 2330.027)(794.3508, 204.81831)
Kaempferol 3-O-rhamnosyl-rhamnosyl-glucoside	Flavonoids	Flavonols	117771	229045	161317	96741	13.2875	(741.13666, 100586.48)(742.2027, 63516.234)(743.2045, 17291.818)(744.20636, 3026.58)(722.2043, 1227.8712)(741.4872, 9053.518)(742.4906, 2247.1956)(725.11145, 4959.578)(728.01636, 1687.832)(764.66016, 4286.453)(764.6181, 1306.9438)(767.6491, 2210.0857)(767.45984, 3498.8826)(768.74, 6694.2676)(769.2403, 4606.0303)(745.38135, 5412.314)(746.43176, 1771.48)
Kaempferol 3-O-sophoroside	Flavonoids	Flavonols	9829181	7976486	509094	1708108	4.68352	(610.6064, 4298.363)(613.16473, 4671.773)(615.16565, 7359.745)(616.1665, 3215.18)(592.66595, 3020.9106)(593.51056, 2297.4202)(595.1503, 14675.699)(596.1558, 4405.53)(597.48724, 2011.0933)(598.1607, 250.53)(614.2159, 8849.898)(614.2709, 12066.047)(614.8761, 18877.836)(615.5743, 6677.3564)(616.1666, 3716.23)(595.03094, 494226.7)(596.0333, 167306.33)(597.05225, 42541.168)(598.0899, 8437.363)(599.152…
Quercetin 3-O-rutinoside	Flavonoids	Flavonols	9829181	7976486	509094	1708108	5.05998	(610.44684, 4691.741)(612.6583, 1041.005)(615.1608, 11911.86)(616.1665, 3215.18)(592.9864, 2830.1252)(593.8134, 3881.195)(595.1503, 14675.699)(596.1558, 4405.53)(597.48724, 2011.0933)(598.1607, 250.53)(614.28827, 9254.034)(613.7882, 11485.667)(614.6762, 15862.599)(615.6697, 3375.375)(595.0679, 526470.44)(596.07043, 171373.66)(597.09357, 43125.992)(598.1507, 8120.4756)(599.14923, 2797.673)(635.702…
Kaempferol 3-O-glucoside	Flavonoids	Flavonols	31400000	30500000	31400000	31500000	6.55778	(449.10556, 21142.723)(450.10892, 3426.5398)(451.11203, 216.1375)(430.0983, 2683.7327)(452.58826, 428845.34)(450.10995, 256480.56)(451.11185, 54687.03)(452.11417, 7812.1904)(434.25092, 8627.908)(435.18, 1632.2728)(435.76468, 7525.053)(437.10254, 23752.988)(471.9456, 20112.459)(473.66248, 11327.367)(473.32086, 3739.7646)(453.08206, 43363.508)(454.08487, 9721.876)(455.08557, 754.125)
Kaempferol 3-O-xylosyl-rutinoside	Flavonoids	Flavonols	117771	229045	161317	96741	13.2875	(741.13666, 100586.48)(742.2027, 63516.234)(743.2045, 17291.818)(744.20636, 3026.58)(722.20386, 1140.0662)(741.4872, 9053.518)(742.4906, 2247.1956)(725.1113, 4778.2803)(728.01636, 1667.0121)(764.66016, 4268.3105)(764.6181, 1291.6742)(767.6491, 1881.0472)(767.45984, 3498.8826)(768.74, 6694.2676)(769.2403, 4606.0303)(745.38135, 5133.8604)(746.43176, 1663.6663)
Quercetin 3-O-(6''-acetyl-galactoside) 7-O-rhamnoside	Flavonoids	Flavonols	899721	1620299	1892122	846184	2.3518	(653.044, 13501.615)(654.16406, 4038.8967)(656.05994, 1674.5918)(657.1755, 1225.134)(657.98584, 1300.608)(658.1824, 685.155)(634.2912, 7036.7446)(640.1517, 253.89)(653.1552, 7993.6963)(654.1586, 2146.4177)(635.348, 9182.593)(636.35114, 1799.8732)(637.1616, 247.82)(676.8417, 3939.5532)(678.2877, 1866.6675)(680.0355, 1335.6106)(681.17175, 2355.804)(658.9748, 1535.8575)(660.9168, 3057.0513)(662.1193…
Quercetin 3,4'-O-diglucoside	Flavonoids	Flavonols	943599	929454	535945	921951	6.9276	(627.40643, 9726.693)(628.1551, 3613.193)(610.0886, 652.1518)(627.57153, 19599.121)(628.2803, 6122.171)(629.1579, 957.56323)(610.9995, 5792.7476)(612.603, 3208.7146)(615.1676, 3592.88)(650.3281, 1437.6707)(652.3959, 559.3187)(654.3849, 562.03)(655.1482, 62.46)(632.8789, 11245.664)(634.4665, 4146.6504)(636.3625, 706.0167)(637.1586, 450.83752)
Kaempferol 3-O-xylosyl-glucoside	Flavonoids	Flavonols	165000000	187000000	164000000	168000000	3.89107	(580.7822, 159970.02)(581.1506, 51442.914)(582.1552, 9546.3545)(583.15533, 1197.5695)(563.97644, 6221.2993)(564.1258, 3550.459)(566.64746, 626.99)(582.24603, 9190.676)(584.1538, 4128.42)(587.1552, 8389.23)(564.9358, 756413.4)(564.26166, 389716.56)(565.1587, 192785.3)(566.1598, 33097.773)(603.30145, 7269.412)(604.1345, 1457.0198)(588.1269, 15799.846)(588.35645, 9813.4795)
6,8-Dihydroxykaempferol	Flavonoids	Flavonols	7165935	7077700	718623	768267	2.57322	(318.58893, 13618.705)(320.843, 7061.0786)(322.3339, 31367.19)(322.55185, 14914.024)(301.3421, 2899.2117)(302.84906, 3470.0164)(303.53134, 6526.81)(304.0289, 1073.6799)(305.0468, 1169.04)(320.07297, 29412.627)(321.25583, 18704.06)(322.32928, 12431.344)(323.81082, 3071.5776)(302.5071, 4756.325)(303.12747, 1346.4701)(304.7905, 1628.775)(305.0439, 1135.77)(342.51733, 2006.862)(344.69986, 606.0373)(3…
Isorhamnetin 3-O-galactoside	Flavonoids	Flavonols	8777946	8686052	8779341	8138679	6.604	(478.10934, 305.87)(461.10938, 1586.6533)(465.10342, 8499.821)(466.10812, 95690.19)(479.92178, 282142.44)(480.12, 86895.61)(481.1213, 22692.72)(482.12292, 3098.9463)(464.61588, 39226.438)(465.61993, 332.24)(501.0986, 32766.963)(502.10196, 8705.664)(483.77048, 5723.7065)
Morin	Flavonoids	Flavonols	1303606	1145135	1288428	1289237	2.14363	(303.20203, 19504.934)(304.85294, 18123.48)(305.057, 7567.58)(284.2064, 33577.67)(285.05756, 12852.94)(303.22424, 14929.064)(304.05695, 4649.798)(285.40417, 6498.034)(287.04272, 2810.305)(325.60873, 1243.8374)(327.53714, 762.435)(330.0485, 9156.3)(310.6874, 2500.5632)(310.1586, 1119.4349)(312.0414, 1794.7601)
Quercetin 3-O-xylosyl-glucuronide	Flavonoids	Flavonols	88300	82543	115273	5737408	2.93835	(610.2938, 5087.7446)(612.0112, 1601.5541)(613.11444, 4678.6416)(614.1248, 2411.49)(615.1407, 8239.19)(616.1501, 5072.61)(594.44434, 3492.9436)(596.12006, 4008.4004)(596.1197, 2016.955)(597.1052, 18256.959)(598.12103, 4344.4873)(611.5157, 17691.037)(612.5933, 6151.5864)(614.0327, 3766.272)(614.1181, 249.65666)(593.2931, 22891.256)(594.23615, 9488.733)(599.1163, 615.72)(633.18896, 6976.3374)(634.1…
Kaempferol 3,7-O-diglucoside	Flavonoids	Flavonols	9829181	7976486	509094	1708108	4.68352	(610.6064, 4298.363)(613.16473, 4671.773)(615.16565, 7359.745)(616.1665, 3215.18)(592.66595, 3020.9106)(593.51056, 2297.4202)(595.1503, 14675.699)(596.1558, 4405.53)(597.48724, 2011.0933)(598.1607, 250.53)(614.2159, 8849.898)(614.2709, 12066.047)(614.8761, 18877.836)(615.5743, 6677.3564)(616.1666, 3716.23)(595.03094, 494226.7)(596.0333, 167306.33)(597.05225, 42541.168)(598.0899, 8437.363)(599.152…
3,7-Dimethylquercetin	Flavonoids	Flavonols	22700000	28900000	1431151	28400000	3.48458	(330.54263, 17929.713)(332.2065, 7881.909)(333.2834, 5114.879)(334.7518, 11814.05)(335.08466, 17657.32)(312.35324, 4061.1985)(313.5562, 2253.735)(331.86325, 7424.187)(333.15775, 8040.836)(334.19806, 8014.616)(335.2032, 34739.996)(336.091, 6621.7153)(314.1456, 7239.3643)(316.0344, 3704.626)(317.7532, 5900.5586)(318.08908, 13757.594)(355.22986, 2196.1436)(355.9206, 1841.5576)(356.82755, 3700.3074)(…
Kaempferol 3-O-acetyl-glucoside	Flavonoids	Flavonols	5808550	5731717	4613521	5848849	3.70697	(490.1041, 13827.01)(491.12354, 807.645)(472.20963, 42669.973)(473.2975, 12635.912)(474.33258, 4150.0054)(476.31976, 1289.3539)(477.35532, 14366.273)(478.104, 6242.645)(492.78384, 7857.2754)(494.62915, 5025.1177)(495.89056, 5595.0527)(474.26743, 10223.88)(474.73438, 3096.2268)(477.11166, 987.0875)(479.13513, 232.33)(515.4128, 5984.2114)(516.1363, 3318.5166)(517.367, 1634.7561)(519.11053, 1058.678…
Methylgalangin	Flavonoids	Flavonols	1419249	1172608	1347802	1276446	3.64162	(285.80994, 5330.6416)(287.897, 10600.66)(288.6836, 6971.616)(289.0888, 5795.47)(266.83792, 3491.766)(269.51453, 10539.762)(270.37735, 13327.274)(271.07132, 10489.455)(286.13348, 14520.245)(287.52618, 13654.853)(290.08313, 6448.815)(268.2982, 8572.501)(269.79816, 7435.278)(270.06882, 1123.0344)(272.071, 11224.49)(308.74124, 3552.7378)(310.0676, 4528.0273)(311.18222, 2232.0923)(312.07266, 1532.279…
5,4'-Dihydroxy-3,3'-dimethoxy-6:7-methylenedioxyflavone 4'-O-glucuronide	Flavonoids	Flavonols	310191	289083	283598	296685	15.6654	(535.2079, 13660.525)(537.11676, 4464.822)(538.2911, 2971.25)(539.12585, 2023.3619)(516.46857, 4981.359)(517.7, 1548.8)(519.60046, 1572.5049)(522.1069, 325.55)(540.26294, 6425.011)(536.6212, 3145.565)(538.1274, 2927.09)(539.1242, 2620.34)(520.20935, 24369.8)(521.3119, 8639.336)(522.68445, 29958.434)(522.6066, 802.235)(523.10095, 681.48)(558.68353, 5588.8755)(558.36127, 2038.3293)(559.08984, 419.1…
Kaempferol 3-O-galactoside 7-O-rhamnoside	Flavonoids	Flavonols	2356510	6490408	6292017	2441332	6.08493	(595.87537, 9256.493)(596.1975, 3397.603)(597.1682, 965.2067)(577.92316, 4209.6597)(582.1492, 598.05005)(595.1552, 14886.803)(596.1643, 3793.0403)(578.8152, 548297.06)(579.93835, 185273.77)(581.1524, 47660.156)(582.15497, 7198.2407)(583.1553, 632.885)(618.149, 3987.5352)(618.1512, 1801.762)(599.2534, 6469.677)(600.35516, 1926.5259)(603.1443, 3722.4402)(604.49255, 1474.4535)(605.1671, 1785.3601)
3-Methoxynobiletin	Flavonoids	Flavonols	1063012	16500000	2878473	9790804	12.2211	(432.7414, 1210.5701)(435.1572, 82.1)(416.09012, 3551.1067)(417.13913, 3530.01)(419.1368, 784.78)(434.1184, 29391.81)(434.71896, 13417.053)(435.15494, 1954.9266)(436.1728, 116.035)(417.76944, 1394.4038)(418.14285, 2627.6467)(420.158, 346.95)(456.73517, 11145.345)(457.2191, 3353.666)(459.13574, 679.56995)(438.68488, 30294.967)(440.9285, 8318.457)(442.12225, 105.98)
Quercetin 3-O-glucuronide	Flavonoids	Flavonols	1099507	1	1920813	2762777	4.754	(478.57343, 12220.306)(480.0878, 4128.49)(481.0718, 288.63)(463.0597, 955.57)(465.0827, 6925.79)(481.09525, 19835.805)(481.80963, 8893.572)(482.9021, 8032.01)(483.579, 8330.759)(484.10657, 2967.669)(461.24524, 32821.8)(462.2549, 6349.8755)(463.284, 2035.22)(466.68427, 23788.803)(467.082, 12991.49)(503.52182, 24451.342)(504.13623, 5387.588)(505.1183, 1686.1798)(489.08176, 5868.2544)
Kaempferol 3-O-glucosyl-rhamnosyl-glucoside	Flavonoids	Flavonols	678025	409772	558639	677188	4.50805	(757.25525, 20543.71)(758.4262, 10003.819)(759.2531, 3850.4626)(739.82104, 2226.5022)(741.8768, 1216.6367)(743.2207, 5762.28)(744.2234, 1042.72)(757.61926, 7441.767)(758.22003, 1738.1382)(740.95654, 68484.21)(742.14685, 32232.873)(743.2045, 17015.516)(744.2064, 2781.6484)(779.8793, 2859.6096)(781.7791, 713.69574)(784.6293, 2394.004)(785.2371, 11215.59)(764.29974, 3134.2214)(763.691, 706.96643)(76…
Isorhamnetin 3-O-glucoside 7-O-rhamnoside	Flavonoids	Flavonols	421503	1455958	1423348	349183	2.40488	(624.6233, 2815.328)(626.93896, 1125.9531)(627.1772, 77.16)(608.53766, 1281.6886)(609.56384, 4372.464)(609.1632, 3563.0)(612.1776, 3788.79)(625.7671, 3064.828)(626.17596, 802.4017)(627.18054, 148.45)(608.56866, 3472.2356)(609.06793, 2879.4092)(612.17676, 2699.224)(612.9947, 6112.1685)(613.19196, 6179.2266)(647.24963, 2133.5088)(650.156, 2142.7634)(653.17737, 4648.365)(630.3956, 8362.807)(631.9172…
Isorhamnetin	Flavonoids	Flavonols	12100000	12000000	12100000	12000000	3.30929	(316.772, 14405.281)(318.7578, 6084.552)(319.40015, 4600.2183)(320.06702, 3501.6067)(299.71167, 9713.008)(300.524, 8869.849)(301.27478, 17157.092)(302.05878, 7114.874)(303.0563, 12302.48)(317.124, 125106.664)(318.06747, 21525.504)(319.06876, 8779.726)(320.0685, 342.56598)(299.77414, 1610.7435)(301.25937, 743.238)(303.0621, 3798.3499)(304.0597, 2080.7)(339.83633, 3421.6995)(340.04642, 449.11)(323.…
Kaempferol 3-O-rhamnoside	Flavonoids	Flavonols	708421	1525910	348964	497341	3.07	(431.7926, 2141.4197)(432.83713, 679.02545)(436.60144, 6553.9)(437.1036, 30536.31)(414.08673, 3196.7444)(414.98203, 5004.783)(416.90106, 3368.814)(417.60272, 2824.905)(434.4765, 8343.406)(435.73032, 4705.5503)(436.8922, 84282.96)(437.618, 192683.23)(438.1272, 167985.95)(415.86703, 8362.338)(416.55676, 2656.258)(417.4208, 5147.815)(418.83582, 4464.3574)(419.1007, 440.15)(455.03717, 12234.65)(455.7…
Kaempferol 3-O-rutinoside	Flavonoids	Flavonols	2356510	6490408	6292017	2441332	6.08493	(595.87537, 9256.493)(596.1975, 3397.603)(597.1682, 965.2067)(577.92316, 4209.6597)(582.1492, 598.05005)(595.1552, 14886.803)(596.1643, 3793.0403)(578.8152, 548297.06)(579.93835, 185273.77)(581.1524, 47660.156)(582.15497, 7198.2407)(583.1553, 632.885)(618.149, 3987.5352)(618.1512, 1801.762)(599.2534, 6469.677)(600.35516, 1926.5259)(603.1443, 3722.4402)(604.49255, 1474.4535)(605.1671, 1785.3601)
Kaempferol 3-O-(6''-acetyl-galactoside) 7-O-rhamnoside	Flavonoids	Flavonols	483123	2215997	2343956	395641	3.53111	(636.36707, 3023.76)(638.1721, 1188.4684)(619.0614, 8400.357)(620.3791, 4001.414)(621.53827, 2076.8132)(623.1689, 6713.75)(624.1832, 2705.77)(637.3683, 4340.96)(638.481, 1663.045)(640.5236, 182.32666)(619.9306, 2016.7869)(621.47577, 4328.475)(623.6739, 7358.004)(623.50024, 1875.9701)(659.6021, 2328.8433)(661.09125, 1337.2219)(662.42, 1886.405)(663.8318, 2201.0466)(664.1664, 1134.85)(665.1654, 420…
Quercetin 3-O-xylosyl-rutinoside	Flavonoids	Flavonols	19700000	2737707	33100000	33000000	2.83452	(744.4015, 16768.324)(743.2011, 12306.245)(744.2051, 2023.6528)(724.621, 4137.1343)(726.1884, 2420.795)(745.98315, 1050.29)(744.1963, 3235.88)(725.18884, 98468.63)(726.19305, 60505.457)(727.18713, 39155.164)(728.19257, 7822.3877)(729.1957, 561.92)(766.7489, 2381.0737)(767.9373, 622.0515)(770.1996, 1375.115)(749.23, 3109.9922)(752.0951, 3303.1816)(751.1819, 2380.365)
Quercetin	Flavonoids	Flavonols	1303606	1145135	1288428	1289237	2.14363	(303.20203, 19504.934)(304.85294, 18123.48)(305.057, 7567.58)(284.2064, 33577.67)(285.05756, 12852.94)(303.22424, 14929.064)(304.05695, 4649.798)(285.40417, 6498.034)(287.04272, 2810.305)(325.60873, 1243.8374)(327.53714, 762.435)(330.0485, 9156.3)(310.6874, 2500.5632)(310.1586, 1119.4349)(312.0414, 1794.7601)
Kaempferol 3-O-(2''-rhamnosyl-galactoside) 7-O-rhamnoside	Flavonoids	Flavonols	117771	229045	161317	96741	13.2875	(741.13666, 100586.48)(742.2027, 63516.234)(743.2045, 17291.818)(744.20636, 3026.58)(722.20386, 1140.0662)(741.4872, 9053.518)(742.4906, 2247.1956)(725.1113, 4778.2803)(728.01636, 1667.0121)(764.66016, 4268.3105)(764.6181, 1291.6742)(767.6491, 1881.0472)(767.45984, 3498.8826)(768.74, 6694.2676)(769.2403, 4606.0303)(745.38135, 5133.8604)(746.43176, 1663.6663)
Quercetin 3-O-xyloside	Flavonoids	Flavonols	896529	1030942	1765622	1143154	4.07533	(437.21478, 7672.4126)(438.57483, 1148.6708)(438.43262, 2687.7766)(438.0857, 383.16)(439.0963, 174.73)(417.19125, 2045.4053)(419.3239, 2238.185)(420.33926, 430.0825)(421.08246, 1441.655)(437.09946, 1842.4252)(438.54358, 5197.2437)(439.10184, 772.5234)(419.01865, 6535.4766)(420.39786, 1406.594)(422.0996, 1416.55)(457.56406, 11850.987)(458.34567, 1282.4917)(460.8327, 2313.45)(461.7479, 2401.3901)(4…
Quercetin 3-O-sophoroside	Flavonoids	Flavonols	943599	929454	535945	921951	6.9276	(627.40643, 9726.693)(628.1551, 3613.193)(610.0886, 652.1518)(627.57153, 19599.121)(628.2803, 6122.171)(629.1579, 957.56323)(610.9995, 5792.7476)(612.603, 3208.7146)(615.1676, 3592.88)(650.3281, 1437.6707)(652.3959, 559.3187)(654.3849, 562.03)(655.1482, 62.46)(632.8789, 11245.664)(634.4665, 4146.6504)(636.3625, 706.0167)(637.1586, 450.83752)
Quercetin 3-O-galactoside	Flavonoids	Flavonols	381870	451069	505513	531459	5.4523	(465.10056, 9762.882)(466.18848, 5462.972)(467.1055, 22675.85)(468.0997, 3335.87)(469.1181, 11511.88)(470.12, 2047.65)(447.59668, 6059.9478)(447.76077, 6638.112)(449.5917, 532.14)(466.48035, 30163.121)(466.8363, 11953.702)(469.11285, 2831.552)(449.02478, 48125.65)(449.52887, 41614.91)(451.44046, 21133.14)(452.1115, 4256.3)(453.11584, 34112.938)(487.55707, 2529.4307)(489.98834, 4322.588)(492.76135…
Quercetin 3-O-rhamnoside	Flavonoids	Flavonols	31400000	30500000	31400000	31500000	6.43787	(449.1055, 21620.137)(450.10895, 3539.5383)(451.11157, 208.828)(430.0983, 2683.7327)(452.58826, 428845.34)(450.10995, 256480.56)(451.11185, 54687.03)(452.11417, 7812.1904)(434.25092, 8627.908)(435.18, 1632.2728)(435.76468, 7525.053)(437.10254, 23752.988)(471.9456, 20112.459)(473.66248, 11327.367)(473.32086, 3739.7646)(453.08206, 43363.508)(454.08487, 9721.876)(455.08557, 754.125)
Kaempferol 7-O-glucoside	Flavonoids	Flavonols	2094943	896236	887696	530698	2.7925	(447.49423, 2343.9648)(449.74295, 1451.6487)(451.77182, 5204.573)(453.0951, 9406.12)(429.6141, 9627.778)(430.09143, 1483.1384)(431.09415, 279.3)(449.55185, 32303.578)(451.32812, 17583.566)(452.0698, 6196.6055)(452.9251, 4323.82)(453.613, 39894.668)(454.1193, 17987.73)(431.09348, 2590.6829)(431.94156, 2460.7083)(433.34326, 4253.213)(434.6046, 3719.815)(470.88626, 4570.534)(473.14032, 5654.9863)(47…
Myricetin 3-O-arabinoside	Flavonoids	Flavonols	741571	378385	394028	753129	2.718	(450.6947, 2091.53)(452.14487, 2139.8367)(453.5246, 5025.6646)(454.59946, 4329.5503)(456.08948, 256.84)(435.22018, 3202.3042)(435.08408, 1722.6367)(437.0776, 1619.32)(452.8572, 6519.808)(454.27066, 8775.214)(455.32288, 23449.867)(456.18143, 8480.52)(433.78732, 9501.402)(435.32788, 3920.316)(436.33905, 3246.2776)(438.0898, 795.64)(475.7203, 9987.659)(477.15314, 8917.141)(477.5843, 1069.6525)(456.7…
Quercetin 3-O-galactoside 7-O-rhamnoside	Flavonoids	Flavonols	9829181	7976486	509094	1708108	4.68352	(610.6064, 4298.363)(613.16473, 4671.773)(615.16565, 7359.745)(616.1665, 3215.18)(592.66595, 3020.9106)(593.51056, 2297.4202)(595.1503, 14675.699)(596.1558, 4405.53)(597.48724, 2011.0933)(598.1607, 250.53)(614.2159, 8849.898)(614.2709, 12066.047)(614.8761, 18877.836)(615.5743, 6677.3564)(616.1666, 3716.23)(595.03094, 494226.7)(596.0333, 167306.33)(597.05225, 42541.168)(598.0899, 8437.363)(599.152…
Quercetin 7,4'-O-diglucoside	Flavonoids	Flavonols	943599	929454	535945	921951	6.9276	(627.40643, 9726.693)(628.1551, 3613.193)(610.0886, 652.1518)(627.57153, 19599.121)(628.2803, 6122.171)(629.1579, 957.56323)(610.9995, 5792.7476)(612.603, 3208.7146)(615.1676, 3592.88)(650.3281, 1437.6707)(652.3959, 559.3187)(654.3849, 562.03)(655.1482, 62.46)(632.8789, 11245.664)(634.4665, 4146.6504)(636.3625, 706.0167)(637.1586, 450.83752)
Myricetin 3-O-rhamnoside	Flavonoids	Flavonols	381870	451069	505513	531459	5.4523	(465.10056, 9762.882)(466.18848, 5462.972)(467.1055, 22675.85)(468.0997, 3335.87)(469.1181, 11511.88)(470.12, 2047.65)(447.59668, 6059.9478)(447.76077, 6638.112)(449.5917, 532.14)(466.48035, 30163.121)(466.8363, 11953.702)(469.11285, 2831.552)(449.02478, 48125.65)(449.52887, 41614.91)(451.44046, 21133.14)(452.1115, 4256.3)(453.11584, 34112.938)(487.55707, 2529.4307)(489.98834, 4322.588)(492.76135…
Isorhamnetin 4'-O-glucoside	Flavonoids	Flavonols	8777946	8686052	8779341	8138679	6.604	(478.10934, 305.87)(461.10938, 1586.6533)(465.10342, 8499.821)(466.10812, 95690.19)(479.92178, 282142.44)(480.12, 86895.61)(481.1213, 22692.72)(482.12292, 3098.9463)(464.61588, 39226.438)(465.61993, 332.24)(501.0986, 32766.963)(502.10196, 8705.664)(483.77048, 5723.7065)
Quercetin 4'-O-glucoside	Flavonoids	Flavonols	381870	451069	505513	531459	5.4523	(465.10056, 9762.882)(466.18848, 5462.972)(467.1055, 22675.85)(468.0997, 3335.87)(469.1181, 11511.88)(470.12, 2047.65)(447.59668, 6059.9478)(447.76077, 6638.112)(449.5917, 532.14)(466.48035, 30163.121)(466.8363, 11953.702)(469.11285, 2831.552)(449.02478, 48125.65)(449.52887, 41614.91)(451.44046, 21133.14)(452.1115, 4256.3)(453.11584, 34112.938)(487.55707, 2529.4307)(489.98834, 4322.588)(492.76135…
Kaempferol 3-O-glucuronide	Flavonoids	Flavonols	268179	126468	175411	399834	3.31703	(462.27484, 12994.101)(463.33032, 3536.3652)(465.34238, 8128.205)(466.96503, 2404.6775)(468.0849, 736.65)(444.58926, 3336.05)(445.62622, 1278.1469)(464.4499, 6304.4346)(466.0894, 2347.3198)(469.0986, 2001.26)(446.71875, 8164.334)(446.64276, 3458.0842)(447.0726, 443.69003)(488.999, 41790.277)(489.03824, 19331.021)(490.69254, 30313.271)(469.10837, 11645.579)(471.04968, 1155.9097)
Rhamnetin	Flavonoids	Flavonols	12100000	12000000	12100000	12000000	3.30929	(316.772, 14405.281)(318.7578, 6084.552)(319.40015, 4600.2183)(320.06702, 3501.6067)(299.71167, 9713.008)(300.524, 8869.849)(301.27478, 17157.092)(302.05878, 7114.874)(303.0563, 12302.48)(317.124, 125106.664)(318.06747, 21525.504)(319.06876, 8779.726)(320.0685, 342.56598)(299.77414, 1610.7435)(301.25937, 743.238)(303.0621, 3798.3499)(304.0597, 2080.7)(339.83633, 3421.6995)(340.04642, 449.11)(323.…
Quercetin 3-O-arabinoside	Flavonoids	Flavonols	896529	1030942	1765622	1143154	4.07533	(437.21478, 7672.4126)(438.57483, 1148.6708)(438.43262, 2687.7766)(438.0857, 383.16)(439.0963, 174.73)(417.19125, 2045.4053)(419.3239, 2238.185)(420.33926, 430.0825)(421.08246, 1441.655)(437.09946, 1842.4252)(438.54358, 5197.2437)(439.10184, 772.5234)(419.01865, 6535.4766)(420.39786, 1406.594)(422.0996, 1416.55)(457.56406, 11850.987)(458.34567, 1282.4917)(460.8327, 2313.45)(461.7479, 2401.3901)(4…
Quercetin 3-O-rhamnosyl-galactoside	Flavonoids	Flavonols	9829181	7976486	509094	1708108	4.68352	(610.6064, 4298.363)(613.16473, 4671.773)(615.16565, 7359.745)(616.1665, 3215.18)(592.66595, 3020.9106)(593.51056, 2297.4202)(595.1503, 14675.699)(596.1558, 4405.53)(597.48724, 2011.0933)(598.1607, 250.53)(614.2159, 8849.898)(614.2709, 12066.047)(614.8761, 18877.836)(615.5743, 6677.3564)(616.1666, 3716.23)(595.03094, 494226.7)(596.0333, 167306.33)(597.05225, 42541.168)(598.0899, 8437.363)(599.152…
Quercetin 3-O-rhamnosyl-rhamnosyl-glucoside	Flavonoids	Flavonols	678025	409772	558639	677188	4.50805	(757.25525, 20543.71)(758.4262, 10003.819)(759.2531, 3850.4626)(739.82104, 2226.5022)(741.8768, 1216.6367)(743.2207, 5762.28)(744.2234, 1042.72)(757.61926, 7441.767)(758.22003, 1738.1382)(740.95654, 68484.21)(742.14685, 32232.873)(743.2045, 17015.516)(744.2064, 2781.6484)(779.8793, 2859.6096)(781.7791, 713.69574)(784.6293, 2394.004)(785.2371, 11215.59)(764.29974, 3134.2214)(763.691, 706.96643)(76…
Kaempferol 3-O-sophoroside 7-O-glucoside	Flavonoids	Flavonols	226655	220196	252435	181830	3.02358	(773.4918, 5132.635)(774.71295, 1393.0427)(777.19916, 3016.715)(778.2151, 258.35)(754.19226, 589.6166)(755.1686, 365.01)(775.5759, 9213.258)(776.6931, 10050.405)(778.078, 5551.7573)(778.63513, 3094.8743)(779.2163, 1619.5)(756.6939, 40485.668)(757.7003, 16289.29)(759.42645, 7009.0664)(760.2183, 2376.266)(795.8218, 3683.79)(797.0204, 2853.7607)(799.31323, 3166.9133)(800.45123, 4175.465)(801.2074, 4…
Kaempferide	Flavonoids	Flavonols	1872146	2048598	1165921	1271583	1.80723	(300.08508, 16988.795)(302.15106, 25064.213)(303.069, 11949.245)(282.46686, 3096.7776)(284.28104, 8882.323)(285.1703, 7404.5977)(285.65475, 5435.6494)(286.05957, 1755.3365)(302.65036, 9135.165)(303.99228, 19309.045)(304.07642, 68618.945)(305.08038, 65393.617)(283.0246, 5568.7314)(284.6443, 4030.1392)(285.22406, 12124.129)(286.25906, 4059.524)(324.1347, 10922.767)(325.55655, 4956.361)(326.61838, 4…
Myricetin	Flavonoids	Flavonols	7165935	7077700	718623	768267	2.57322	(318.58893, 13618.705)(320.843, 7061.0786)(322.3339, 31367.19)(322.55185, 14914.024)(301.3421, 2899.2117)(302.84906, 3470.0164)(303.53134, 6526.81)(304.0289, 1073.6799)(305.0468, 1169.04)(320.07297, 29412.627)(321.25583, 18704.06)(322.32928, 12431.344)(323.81082, 3071.5776)(302.5071, 4756.325)(303.12747, 1346.4701)(304.7905, 1628.775)(305.0439, 1135.77)(342.51733, 2006.862)(344.69986, 606.0373)(3…
Kaempferol 3-O-galactoside	Flavonoids	Flavonols	31400000	30500000	31400000	31500000	6.43787	(449.1055, 21620.137)(450.10895, 3539.5383)(451.11157, 208.828)(430.0983, 2683.7327)(452.58826, 428845.34)(450.10995, 256480.56)(451.11185, 54687.03)(452.11417, 7812.1904)(434.25092, 8627.908)(435.18, 1632.2728)(435.76468, 7525.053)(437.10254, 23752.988)(471.9456, 20112.459)(473.66248, 11327.367)(473.32086, 3739.7646)(453.08206, 43363.508)(454.08487, 9721.876)(455.08557, 754.125)
Quercetin 3-O-glucosyl-rhamnosyl-glucoside	Flavonoids	Flavonols	226655	220196	252435	181830	3.02358	(773.4918, 5132.635)(774.71295, 1393.0427)(777.19916, 3016.715)(778.2151, 258.35)(754.19226, 589.6166)(755.1686, 365.01)(775.5759, 9213.258)(776.6931, 10050.405)(778.078, 5551.7573)(778.63513, 3094.8743)(779.2163, 1619.5)(756.6939, 40485.668)(757.7003, 16289.29)(759.42645, 7009.0664)(760.2183, 2376.266)(795.8218, 3683.79)(797.0204, 2853.7607)(799.31323, 3166.9133)(800.45123, 4175.465)(801.2074, 4…
Quercetin 3-O-acetyl-rhamnoside	Flavonoids	Flavonols	5808550	5731717	4613521	5848849	3.70697	(490.1041, 13827.01)(491.12354, 807.645)(472.20963, 42669.973)(473.2975, 12635.912)(474.33258, 4150.0054)(476.31976, 1289.3539)(477.35532, 14366.273)(478.104, 6242.645)(492.78384, 7857.2754)(494.62915, 5025.1177)(495.89056, 5595.0527)(474.26743, 10223.88)(474.73438, 3096.2268)(477.11166, 987.0875)(479.13513, 232.33)(515.4128, 5984.2114)(516.1363, 3318.5166)(517.367, 1634.7561)(519.11053, 1058.678…
Isorhamnetin 7-O-rhamnoside	Flavonoids	Flavonols	8777946	8686052	8779341	8138679	3.09952	(478.55804, 4888.6196)(479.89844, 2513.2046)(481.3, 5941.2983)(482.1919, 2030.1228)(483.46115, 2805.093)(484.12195, 1513.41)(460.867, 1089.37)(463.41486, 4233.7676)(464.8615, 36519.848)(465.11853, 1744.4711)(465.78818, 1721.475)(466.1258, 1909.08)(479.40787, 103953.7)(480.12213, 33898.457)(481.1213, 22692.72)(482.12292, 3098.9463)(463.44702, 6020.3394)(464.67346, 1731.0902)(465.60028, 1883.5269)(…
Myricetin 3-O-glucoside	Flavonoids	Flavonols	801094	1208718	728351	583436	4.24592	(480.90063, 10182.15)(481.94998, 4206.4683)(483.3056, 4106.1636)(484.10428, 237.47333)(462.2919, 10319.376)(463.3774, 2509.8672)(465.09225, 4881.967)(466.4304, 2091.6934)(467.0823, 37091.84)(468.0866, 8311.73)(482.81573, 20064.316)(484.28818, 6672.98)(485.9087, 3253.5298)(465.33377, 36040.21)(467.01163, 18614.92)(468.35513, 3812.1213)(468.90887, 2575.7222)(469.111, 5240.93)(504.626, 16722.254)(50…
Myricetin 3-O-galactoside	Flavonoids	Flavonols	801094	1208718	728351	583436	7.03	(505.0878, 179.08833)(465.94116, 72297.305)(466.9421, 31397.643)(468.10513, 4326.2417)(468.90887, 2575.7222)(469.111, 5240.93)(485.10342, 43074.477)(486.10663, 10355.938)(487.11206, 3404.76)(487.07397, 907.5125)
Isorhamnetin 3-O-glucoside	Flavonoids	Flavonols	8777946	8686052	8779341	8138679	3.09952	(478.55804, 4888.6196)(479.89844, 2513.2046)(481.3, 5941.2983)(482.1919, 2030.1228)(483.46115, 2805.093)(484.12195, 1513.41)(460.867, 1089.37)(463.41486, 4233.7676)(464.8615, 36519.848)(465.11853, 1744.4711)(465.78818, 1721.475)(466.1258, 1909.08)(479.40787, 103953.7)(480.12213, 33898.457)(481.1213, 22692.72)(482.12292, 3098.9463)(463.44702, 6020.3394)(464.67346, 1731.0902)(465.60028, 1883.5269)(…
Quercetin 3-O-glucosyl-rhamnosyl-galactoside	Flavonoids	Flavonols	226655	220196	252435	181830	1.575	(774.05145, 913.7917)(776.2157, 892.18506)(777.19916, 3016.715)(778.2151, 258.35)(754.1936, 528.4513)(755.1686, 365.01)(775.9311, 9629.353)(777.08514, 11488.204)(778.078, 5551.7573)(778.63513, 3094.8743)(779.2163, 1619.5)(756.84467, 8494.126)(757.85095, 3665.2083)(759.502, 1187.694)(760.2356, 809.28796)(795.81396, 4403.657)(796.8814, 2898.005)(799.2054, 3072.3928)(800.5372, 5041.6167)(801.2074, 4…
Quercetin 3-O-glucosyl-xyloside	Flavonoids	Flavonols	3579562	1	3095162	3556633	4.64383	(596.36, 104822.984)(597.23816, 34512.742)(598.2156, 13168.315)(599.48236, 943.44)(578.34424, 8198.124)(581.32544, 78149.09)(582.8796, 51772.777)(583.8797, 10900.473)(584.1284, 3657.75)(598.1601, 3779.3108)(599.49835, 5716.2437)(579.1471, 475385.6)(580.15045, 150908.97)(581.15173, 35512.617)(582.1552, 8344.094)(583.15546, 1470.252)(621.2283, 3500.3801)(621.17725, 1750.3239)(622.3507, 819.49677)(6…
5,3',4'-Trihydroxy-3-methoxy-6:7-methylenedioxyflavone 4'-O-glucuronide	Flavonoids	Flavonols	256959	1	257115	1	4.99952	(520.7527, 8839.493)(522.0968, 2138.12)(525.0851, 5014.85)(505.56073, 8362.3545)(506.18866, 3081.7168)(505.2767, 2694.109)(508.083, 2582.7)(523.32416, 36383.465)(524.1507, 8813.815)(525.10535, 1021.4548)(504.75085, 25278.373)(506.08932, 5296.5366)(505.5796, 3596.39)(508.0857, 1651.02)(547.1241, 5221.682)(548.07605, 993.99915)(527.0605, 8368.506)(528.46826, 739.9862)(529.06006, 2255.0088)
Isorhamnetin 3-O-rutinoside	Flavonoids	Flavonols	33300000	32200000	34100000	32600000	3.77245	(463.58923, 873.6742)(465.33667, 1384.078)(465.9886, 2134.8926)(466.25327, 2420.9014)(467.12857, 5935.6636)(468.12656, 1330.3301)(444.93356, 7243.0425)(446.62622, 75606.53)(448.40277, 29254.205)(449.668, 6936.2124)(450.1285, 13947.87)(463.98114, 628109.44)(464.70822, 169026.75)(465.42462, 48807.89)(469.1302, 14914.27)(445.90204, 6854.6387)(447.4729, 31357.855)(447.1022, 685.5867)(485.82138, 26311…
Myricetin 3-O-rutinoside	Flavonoids	Flavonols	943599	929454	535945	921951	6.9276	(627.40643, 9726.693)(628.1551, 3613.193)(610.0886, 652.1518)(627.57153, 19599.121)(628.2803, 6122.171)(629.1579, 957.56323)(610.9995, 5792.7476)(612.603, 3208.7146)(615.1676, 3592.88)(650.3281, 1437.6707)(652.3959, 559.3187)(654.3849, 562.03)(655.1482, 62.46)(632.8789, 11245.664)(634.4665, 4146.6504)(636.3625, 706.0167)(637.1586, 450.83752)
Jaceidin 4'-O-glucuronide	Flavonoids	Flavonols	2847110	1446477	2138589	1	4.09587	(537.4967, 8869.12)(538.81586, 2677.0916)(539.9696, 1141.6069)(542.125, 486.095)(518.1486, 13294.019)(519.2056, 3079.6675)(523.1172, 658.415)(537.52625, 3985.0864)(540.12317, 1126.78)(543.1471, 19833.41)(520.4499, 10779.848)(520.1153, 3147.6428)(559.7341, 2533.09)(560.115, 2614.315)(542.0134, 4763.2495)(546.11804, 2159.5837)(547.1207, 2829.89)
Kaempferol 3,7,4'-O-triglucoside	Flavonoids	Flavonols	226655	220196	252435	181830	3.02358	(773.4918, 5132.635)(774.71295, 1393.0427)(777.19916, 3016.715)(778.2151, 258.35)(754.19226, 589.6166)(755.1686, 365.01)(775.5759, 9213.258)(776.6931, 10050.405)(778.078, 5551.7573)(778.63513, 3094.8743)(779.2163, 1619.5)(756.6939, 40485.668)(757.7003, 16289.29)(759.42645, 7009.0664)(760.2183, 2376.266)(795.8218, 3683.79)(797.0204, 2853.7607)(799.31323, 3166.9133)(800.45123, 4175.465)(801.2074, 4…
Isorhamnetin 3-O-glucuronide	Flavonoids	Flavonols	1	593789	1199734	766945	5.1922	(492.17007, 38508.84)(494.59946, 407.7725)(497.09482, 24027.291)(498.10263, 5100.9697)(478.09064, 100710.66)(479.0819, 24675.85)(480.0871, 4889.64)(493.0944, 18915.91)(494.0967, 3506.3445)(495.10092, 253.87999)(476.99185, 116973.81)(477.9922, 28256.854)(478.99216, 7203.985)(480.0974, 9006.841)(481.09958, 2402.5095)(515.4804, 795.96375)(517.0944, 2159.02)(519.0756, 40750.34)(520.0816, 9610.93)(499…
Quercetin 3-O-glucoside	Flavonoids	Flavonols	1	451069	505513	1	5.44142	(465.18845, 10292.137)(466.1961, 5813.4272)(467.1055, 22675.85)(468.0997, 3335.87)(469.1181, 11511.88)(470.12, 2047.65)(447.59787, 7364.061)(447.09534, 10183.054)(448.0953, 738.74)(465.90338, 28408.38)(466.10428, 14226.155)(467.1116, 952.95)(449.10458, 2654.419)(449.5981, 1456.1699)(452.0979, 306.51)(487.35068, 2465.111)(489.43185, 2346.18)(493.09387, 10617.635)(469.44843, 83721.484)(470.12802, 1…
Kaempferol 3-O-glucosyl-rhamnosyl-galactoside	Flavonoids	Flavonols	1	409772	1	677188	9.615	(756.23206, 6677.66)(757.2355, 774.495)(738.1842, 288.9)(741.2101, 6223.255)
	mg/100g	quercetin eq.	617624034	633610418	565297719	593466949
Psoralen	Other polyphenols	Furanocoumarins	2192750	2154124	2232270	1	2.59843	(187.3598, 17133.193)(190.24002, 66642.13)(191.0389, 189335.6)(169.09465, 14868.669)(171.16786, 2029.7213)(189.82364, 8247.791)(189.15608, 3907.1418)(192.0506, 9614.605)(171.81561, 10807.751)(173.4012, 9893.601)(174.04051, 12026.829)(210.67302, 4231.2236)(212.57553, 12326.509)(213.39644, 23017.336)(214.03806, 15037.695)(192.12599, 10394.8)(192.63855, 1812.0413)
Isopimpinellin	Other polyphenols	Furanocoumarins	127919	273269	1312737	1270645	2.2351	(246.10547, 7233.688)(247.28146, 946.1238)(228.25784, 5087.5645)(229.33167, 1426.7615)(232.72273, 6566.953)(233.0583, 2997.74)(248.52419, 37440.46)(249.62428, 6369.523)(249.0523, 15166.86)(230.80394, 9059.05)(232.8607, 19081.9)(233.61835, 13861.988)(233.89716, 5294.8633)(270.24484, 3529.8386)(272.35068, 5014.882)(273.77725, 4624.584)(274.05548, 3733.9077)(252.03618, 6194.5376)(254.21063, 12406.62…
Bergapten	Other polyphenols	Furanocoumarins	1	432102	805700	408763	2.94615	(216.26329, 5290.0786)(221.0553, 343.51)(199.62413, 43571.195)(201.62541, 13113.003)(201.7866, 15311.203)(219.58409, 32906.582)(220.74832, 15650.99)(221.42624, 33239.094)(200.19594, 35948.875)(201.44414, 50604.312)(202.53911, 48496.934)(203.36838, 190331.83)(204.05507, 23213.531)(240.67809, 5162.7427)(242.2286, 9879.922)(243.10541, 23706.387)(244.04922, 12013.057)(223.19403, 18550.953)(225.47508,…
Xanthotoxin	Other polyphenols	Furanocoumarins	1	432102	805700	408763	2.94615	(216.26329, 5290.0786)(221.0553, 343.51)(199.62413, 43571.195)(201.62541, 13113.003)(201.7866, 15311.203)(219.58409, 32906.582)(220.74832, 15650.99)(221.42624, 33239.094)(200.19594, 35948.875)(201.44414, 50604.312)(202.53911, 48496.934)(203.36838, 190331.83)(204.05507, 23213.531)(240.67809, 5162.7427)(242.2286, 9879.922)(243.10541, 23706.387)(244.04922, 12013.057)(223.19403, 18550.953)(225.47508,…
Gallic aldehyde	Other polyphenols	Hydroxybenzaldehydes	6934761	7356390	7421136	10900000	4.32633	(155.30022, 30774.994)(156.17726, 4527.704)(157.0311, 5907.94)(136.51947, 4341.137)(155.21503, 15217.971)(156.1354, 1442.0859)(137.2908, 23905.467)(138.22157, 3860.0325)(178.7711, 6100.1772)(178.0109, 1637.85)(159.29361, 30050.639)(161.34586, 3516.8445)(163.0193, 7012.5)
p-Anisaldehyde	Other polyphenols	Hydroxybenzaldehydes	2848325	936142	682603	1875603	5.4041	(137.78578, 14927.732)(138.18855, 11998.636)(121.25872, 4516.6206)(122.45199, 3312.893)(137.48921, 28630.234)(138.0596, 15242.91)(119.50277, 42534.75)(120.04925, 3994.3447)(162.03113, 5137.9004)(163.01027, 2782.0037)(163.05226, 2398.1167)(143.03807, 52218.207)(144.11658, 2747.4504)(146.048, 439.18)
Vanillin	Other polyphenols	Hydroxybenzaldehydes	2064605	3201483	1789602	1	2.49867	(153.51285, 17002.271)(155.17117, 1815.923)(155.0519, 2789.37)(138.38072, 16797.934)(138.38106, 60198.87)(154.83348, 13679.851)(156.3125, 9981.089)(155.05345, 3501.63)(137.28818, 575852.8)(138.7987, 65869.25)(140.05638, 27102.258)(175.74474, 57912.176)(176.16286, 26348.488)(160.1755, 11084.317)(161.15016, 12095.09)(162.0364, 8666.799)
Protocatechuic aldehyde	Other polyphenols	Hydroxybenzaldehydes	6142574	6122717	5876205	4978903	4.36	(140.00308, 4634.009)(139.03868, 525998.3)(140.04251, 36403.57)(141.03963, 1400.638)(121.02933, 14449.014)(122.031235, 404.06253)(146.92232, 412587.34)(147.97508, 46602.008)(148.02516, 26709.21)
4-Hydroxybenzaldehyde	Other polyphenols	Hydroxybenzaldehydes	531079	885424	329978	660168	1.9695	(122.77693, 10583.756)(124.03866, 19157.275)(126.0467, 330.16)(108.68824, 7958.8057)(109.0392, 17174.5)(125.33665, 17544.791)(124.04553, 15448.4795)(107.63735, 14562.433)(106.038574, 2516.455)(148.45482, 548.13525)(149.36867, 438.48666)(129.02124, 245260.53)(130.11392, 20938.436)(131.06544, 2154.5566)(132.03027, 810.53876)
4-Vinylsyringol	Other polyphenols	Alkylmethoxyphenols	469471	503239	2306590	486997	3.02188	(242.95912, 31517.92)(243.48438, 6107.44)(244.47379, 2005.4211)(224.98479, 3363.2422)(227.37459, 2356.8452)(228.16405, 882.89856)(244.41951, 2827.8687)(247.11235, 819.40497)(248.1116, 54146.52)(227.59781, 3889.99)(229.7015, 1792.892)(230.0986, 1547.49)(265.7563, 9524.087)(266.3331, 1281.184)(267.0802, 779.73)(248.99442, 18155.059)(249.93173, 7857.1045)(250.4853, 4631.099)(252.0906, 3298.75)
4-Ethylguaiacol	Other polyphenols	Alkylmethoxyphenols	5484710	5358987	5404111	5709083	3.7614	(177.85576, 23283.133)(179.22394, 10683.691)(180.08835, 1293.8712)(135.07927, 11373.341)(136.0772, 1343.2)(153.88809, 1706.6572)(154.75856, 1021.4367)(155.4979, 9268.056)(154.09203, 3834.0635)(155.1051, 194.68)(158.98813, 9693.372)(161.20337, 8629.633)(162.07457, 7140.28)
4-Vinylguaiacol	Other polyphenols	Alkylmethoxyphenols	712204	1	786069	739474	1.62837	(153.3031, 4762.784)(152.74294, 830.88666)(134.80804, 7362.62)(136.31717, 1106.6099)(137.0682, 2064.055)(153.59506, 2476.175)(152.0676, 1698.91)(135.43982, 1930.9363)(134.067, 550.27)(175.34251, 115985.92)(177.28615, 40465.53)(177.78505, 42805.26)(178.07056, 15724.609)(155.17352, 1940.6572)(156.0392, 423.25)
5-Tricosenylresorcinol	Other polyphenols	Alkylphenols	1295140	1517092	1356059	1578738	22.1996	(430.3786, 6981.063)(431.38184, 4324.6353)(432.3856, 1387.1826)(412.3636, 3036.9453)(413.37552, 430467.5)(414.37878, 130977.516)(415.38174, 20939.81)(416.3812, 2205.2551)(417.3667, 429.72998)(454.88446, 12611.213)(455.8563, 3436.4849)(456.37457, 314.454)(435.3564, 24579.633)(436.35995, 6712.945)(437.36102, 1593.0562)(438.37177, 493.904)
5-Pentadecylresorcinol	Other polyphenols	Alkylphenols	416418	382186	573151	541906	14.1139	(323.4273, 5569.388)(322.27835, 3078.6274)(324.29022, 1560.1367)(302.26495, 12777.51)(303.26666, 1246.0688)(304.2842, 241.34)(322.78775, 483.51334)(303.77313, 352.70502)(345.93323, 3048.6497)(347.27124, 420.17285)(329.00824, 1770.9801)
5-Tricosylresorcinol	Other polyphenols	Alkylphenols	958610	967661	1162822	1179543	17.6518	(432.3894, 542.94)(456.39478, 5987.78)(457.40356, 143.0)(438.39395, 69678.27)(439.39688, 17216.826)(440.54895, 5862.934)
4-Vinylphenol	Other polyphenols	Alkylphenols	619651	1009290	224751	271701	5.17427	(121.79383, 1257.0626)(122.0596, 78.56)(105.77472, 1863.4827)(121.30865, 3593.1812)(122.06369, 418.06168)(103.05393, 10284.014)(104.05686, 1478.7864)(145.15883, 22069.865)(146.38968, 6764.6035)(147.4335, 52274.62)(148.06001, 131838.34)(126.725075, 4568.774)(127.04373, 3074.5967)
4-Methylcatechol	Other polyphenols	Alkylphenols	17300000	17800000	18600000	19200000	5.65658	(125.82168, 11980.959)(127.494026, 12538.2)(129.064, 566.66)(107.3109, 240353.95)(108.04474, 16028.287)(110.26243, 4883.484)(111.0544, 1075.79)(127.02313, 5644.318)(109.59679, 132490.23)(108.65316, 44739.59)(109.656265, 1701.9)(148.54723, 163927.39)(149.50723, 165282.44)(149.47112, 62794.336)(152.0566, 467198.28)(133.30824, 4446.9907)(133.89029, 5806.6514)(134.0434, 1677.37)
3-Methylcatechol	Other polyphenols	Alkylphenols	17300000	17800000	18600000	19200000	5.65658	(125.82168, 11980.959)(127.494026, 12538.2)(129.064, 566.66)(107.3109, 240353.95)(108.04474, 16028.287)(110.26243, 4883.484)(111.0544, 1075.79)(127.02313, 5644.318)(109.59679, 132490.23)(108.65316, 44739.59)(109.656265, 1701.9)(148.54723, 163927.39)(149.50723, 165282.44)(149.47112, 62794.336)(152.0566, 467198.28)(133.30824, 4446.9907)(133.89029, 5806.6514)(134.0434, 1677.37)
5-Pentacosylresorcinol	Other polyphenols	Alkylphenols	233290	160451	530991	192972	21.4565	(461.41888, 1836.0651)(442.91428, 12952.879)(443.41608, 2101.665)(445.4184, 431.87)(466.75192, 38691.78)(467.87668, 12408.623)(468.57407, 2469.5107)
5-Heptadecylresorcinol	Other polyphenols	Alkylphenols	476397	492124	9064395	8625108	16.6238	(349.30865, 2565.9453)(351.31, 143729.81)(352.56714, 35821.89)(331.39777, 8846.249)(331.29938, 1423.4509)(350.19034, 3153.9265)(352.31958, 1857.0101)(354.3344, 5334.255)(332.11853, 4032.272)(336.3222, 589.065)(372.08246, 6887.9946)(374.0164, 1414.0013)(356.76306, 4684.5312)(357.91745, 607.74146)
5-Pentacosenylresorcinol	Other polyphenols	Alkylphenols	226315	248226	769572	782985	18.7874	(461.91855, 4340.8135)(460.4161, 2313.3425)(464.4237, 504.9525)(440.4068, 20643.465)(441.4094, 7165.926)(442.41266, 1089.2479)(465.23526, 4645.35)(482.34756, 54017.71)(483.73886, 16766.652)(484.4065, 9631.135)(485.41092, 133.49875)(466.60135, 18385.87)(467.1294, 7669.292)(469.4167, 1098.69)
5-Heneicosylresorcinol	Other polyphenols	Alkylphenols	4748838	4769059	2514017	2535739	20.4625	(408.98438, 4129.235)(410.17416, 958.66)(409.88254, 961.345)(388.35257, 85097.05)(389.35587, 23932.242)(390.35892, 2343.965)(427.4967, 20267.04)(428.49063, 6288.8643)(410.22336, 9035.142)(412.05533, 4606.1904)
5-Heneicosenylresorcinol	Other polyphenols	Alkylphenols	2319772	2174576	1135211	1004911	19.1105	(402.35422, 10514.771)(403.35852, 10273.395)(404.3612, 612.2745)(384.34387, 3529.853)(385.3486, 398.51)(405.35544, 24728.398)(406.35706, 7391.2646)(407.36304, 1106.903)(389.36026, 38082.977)(390.36343, 8992.452)(391.36508, 501.42)(426.72556, 35568.93)(428.00885, 12739.092)(429.27032, 1222.9749)(407.901, 10574.293)(409.78793, 737.1989)
5-Nonadecylresorcinol	Other polyphenols	Alkylphenols	50900000	53100000	12300000	17900000	20.1201	(377.49783, 10649.904)(377.3408, 2881.283)(378.3318, 774.24)(360.46417, 82806.74)(361.3241, 20188.826)(362.328, 15350.47)(379.85123, 8306.798)(379.35812, 3477.2302)(362.2326, 25853.137)(362.33255, 17334.143)(363.33374, 1863.1133)(364.34824, 977.49)(400.7556, 1092.76)(400.6604, 451.7933)(383.41107, 115394.914)(384.31454, 31126.125)(385.31558, 11664.19)(386.3203, 426.1067)
5-Nonadecenylresorcinol	Other polyphenols	Alkylphenols	2486704	2791006	26300000	26500000	19.4988	(377.1015, 129046.25)(377.7274, 59274.645)(378.82886, 10595.162)(359.02756, 80590.836)(360.31668, 21189.656)(361.31903, 1333.0431)(376.82645, 3425.2751)(377.58887, 942.735)(379.3369, 98.83)(359.87363, 85581.47)(360.877, 20269.89)(361.32092, 3025.958)(362.32233, 427.625)(399.23682, 1007.2314)(400.3157, 346.83)(380.99557, 416330.97)(382.06586, 102119.914)(383.38257, 24211.09)(384.31012, 2903.361)
4-Ethylphenol	Other polyphenols	Alkylphenols	1	1	1242847	1475346	5.1888	(122.85772, 6398.238)(123.0741, 339.93002)(107.11426, 64993.17)(107.8219, 52978.81)(108.0727, 9257.58)(123.944336, 14292.099)(124.08198, 6062.364)(125.0848, 391.26)(105.44511, 9386.135)(106.07048, 987.92804)(146.74847, 2168.5603)(149.73903, 3144.39)(150.0751, 4336.45)(130.14609, 41012.34)(131.12279, 1666.2252)
4-Ethylcatechol	Other polyphenols	Alkylphenols	1	1265692	1	803884	2.6226	(139.07138, 31999.844)(143.0793, 621.9467)(121.20486, 1267.3243)(139.37276, 28281.396)(140.06755, 2484.77)(121.41174, 3574.5093)(122.059616, 1162.676)(161.21695, 13674.515)(162.27104, 1860.5692)(145.63695, 11278.91)(145.98894, 18023.701)(147.33144, 24478.219)(147.55826, 18037.05)
Syringaldehyde	Other polyphenols	Hydroxybenzaldehydes	3394372	4025010	1	4039405	4.4387	(182.86511, 111786.54)(185.34373, 93313.96)(186.06662, 100434.2)(186.0662, 24318.86)(165.38278, 1584.0195)(168.05243, 34494.01)(184.59883, 67316.5)(185.2236, 22653.83)(186.57379, 13642.395)(187.0783, 718.23)(165.0543, 21203.832)(166.05672, 2204.4263)(167.0693, 288.34)(205.62836, 12872.789)(206.62737, 1752.1425)(189.49178, 2973.9236)(191.41515, 8125.28)(192.0544, 7135.2)
Demethoxycurcumin	Other polyphenols	Curcuminoids	1960810	2014619	1725063	1591846	4.96955	(340.87177, 4553.904)(341.12146, 965.37994)(342.1171, 834.07)(321.75345, 9734.905)(322.10883, 2893.102)(322.1033, 240.36)(340.8994, 6154.5625)(341.96527, 3430.828)(342.63574, 1935.7925)(321.63922, 70825.56)(322.20828, 15428.57)(323.1112, 2389.182)(361.53006, 17697.627)(362.47806, 9259.0625)(363.1069, 2246.09)(343.47464, 17105.588)(344.51544, 4045.0967)(346.3018, 629.458)
Bisdemethoxycurcumin	Other polyphenols	Curcuminoids	2747261	1234026	640037	3760245	2.8102	(308.89847, 4997.8315)(311.51312, 901.328)(311.44412, 864.44336)(312.1136, 4971.92)(292.17212, 1890.9072)(292.4241, 622.92334)(310.3713, 3464.1042)(311.66055, 4347.8936)(312.12616, 5957.189)(313.1324, 712.03)(293.5885, 5446.2373)(294.31644, 966.8408)(295.10962, 1195.0775)(332.34088, 4737.5415)(334.5165, 3719.8926)(335.0986, 595.48)(314.0097, 13344.511)(315.96533, 5562.808)(316.59137, 4954.8003)(3…
Curcumin	Other polyphenols	Curcuminoids	1283082	1003590	1098602	1011441	4.26497	(369.85925, 6250.305)(369.1431, 1276.17)(351.5564, 7206.908)(351.0981, 420.48)(373.74176, 5485.466)(374.1445, 7296.72)(351.50995, 11990.332)(352.12518, 4216.702)(353.11737, 1575.8375)(391.61142, 27762.379)(392.49915, 5283.566)(393.2549, 574.871)(374.5174, 6663.1816)(375.5544, 3747.2097)(376.36215, 6313.604)(377.1264, 177.35)(378.1247, 173.66)
Ligstroside	Other polyphenols	Tyrosols	866670	617692	628162	539879	5.62046	(525.30304, 976.64777)(530.1891, 4032.9048)(507.00775, 4201.9277)(507.1854, 2696.907)(508.18848, 600.02997)(527.7594, 2862.3196)(530.2076, 507.8275)(531.204, 608.625)(509.91443, 7584.6567)(508.17657, 501.63873)(550.82227, 3174.0884)(552.1767, 253.54)(529.7563, 9637.441)(531.8295, 5183.32)(533.6754, 491.26)
Demethyloleuropein	Other polyphenols	Tyrosols	7453646	6928257	7308829	7595478	6.4159	(527.0546, 5748.3906)(528.1697, 2447.2524)(509.83365, 14811.31)(510.1712, 4123.288)(529.18585, 30536.67)(530.18896, 7142.56)(511.24753, 2364.375)(512.6266, 14674.299)(515.17004, 71727.04)(549.1561, 173484.11)(550.1585, 47167.93)(551.1515, 14755.242)(552.1541, 2223.44)(531.2464, 36074.348)(532.1612, 8927.261)(533.1439, 2160.154)
p-HPEA-EDA	Other polyphenols	Tyrosols	327587	1	83842	374882	2.3773	(305.61865, 12586.377)(306.13, 2999.5605)(307.1473, 259.02)(287.21878, 4062.8567)(289.69907, 6713.6616)(290.1902, 11321.407)(290.1237, 16941.93)(305.38373, 20401.004)(306.36224, 1898.2177)(307.13696, 1451.3734)(288.5615, 1543.6936)(288.1241, 105.59)(327.8777, 2097.9866)(331.3556, 71738.305)(332.13232, 25432.148)(310.3883, 4634.844)(311.81357, 1814.5938)(313.1545, 2875.3203)(313.94485, 2148.0059)(…
3,4-DHPEA-AC	Other polyphenols	Tyrosols	1519434	1	1067145	1	5.3839	(197.72179, 8678.501)(198.60051, 20961.766)(199.68369, 4715.966)(200.08746, 1614.5067)(179.0662, 10906.16)(180.26712, 3130.6658)(181.57472, 11404.115)(182.7431, 6179.8804)(198.36899, 33513.367)(198.0831, 5495.07)(199.07486, 5103.26)(179.18246, 17378.707)(180.06764, 2932.4956)(220.77559, 2005.2125)(223.21416, 2148.8657)(224.073, 4052.4)(203.86765, 16093.247)(204.64333, 30703.229)(204.97816, 12955.…
Oleoside 11-methylester	Other polyphenols	Tyrosols	3734219	3036699	3672613	661873	4.238	(405.47562, 4074.2126)(406.38623, 1288.0337)(408.148, 1250.565)(388.7615, 686.19086)(389.38318, 1548.3451)(390.1347, 1354.27)(406.14432, 1660.5715)(388.43216, 991.0641)(389.13974, 1940.26)(392.1434, 786.96)(427.3619, 38074.766)(428.43192, 13309.281)(429.69626, 4525.534)(411.0596, 11994.798)(412.73108, 3900.171)(413.11224, 18159.416)(414.11288, 4044.9268)
Oleuropein-aglycone	Other polyphenols	Tyrosols	631334	914525	1390688	984342	4.14341	(380.2652, 13881.16)(380.8726, 15283.994)(382.6523, 4288.6377)(383.1526, 4692.31)(361.05524, 8707.836)(361.11975, 5557.553)(362.13318, 235.45001)(382.53528, 20313.295)(383.5892, 7415.4653)(362.04733, 3298.794)(364.13184, 808.76)(402.36877, 3801.3562)(403.67712, 1390.1685)(405.12964, 1257.8168)(384.5384, 4432.161)(386.3214, 1610.9669)(387.53677, 1315.08)(387.86554, 1376.2925)(388.1135, 1272.41)
Oleuropein	Other polyphenols	Tyrosols	115000000	110000000	114000000	108000000	6.06654	(544.7217, 15739.29)(546.1993, 497.6364)(523.16486, 4594.595)(524.1941, 1040.64)(544.397, 27080.396)(545.75494, 8168.757)(525.4982, 3162.251)(529.1854, 1510.3)(565.11646, 5964.0522)(564.84106, 444.3819)(546.7306, 12594.982)(547.77374, 7320.556)(549.1593, 3514.3)(551.1804, 1072.3)
3,4-DHPEA-EA	Other polyphenols	Tyrosols	631334	914525	1390688	984342	4.14341	(380.2652, 13881.16)(380.8726, 15283.994)(382.6523, 4288.6377)(383.1526, 4692.31)(361.05524, 8707.836)(361.11975, 5557.553)(362.13318, 235.45001)(382.53528, 20313.295)(383.5892, 7415.4653)(362.04733, 3298.794)(364.13184, 808.76)(402.36877, 3801.3562)(403.67712, 1390.1685)(405.12964, 1257.8168)(384.5384, 4432.161)(386.3214, 1610.9669)(387.53677, 1315.08)(387.86554, 1376.2925)(388.1135, 1272.41)
Oleoside dimethylester	Other polyphenols	Tyrosols	1352182	3627237	1328690	948928	6.25626	(419.48862, 1456.6733)(401.22784, 18691.521)(402.24966, 3418.4143)(403.15414, 731.43506)(420.15344, 376.53665)(406.1476, 318.03)(441.41238, 58426.492)(442.21533, 12696.158)(443.14682, 2071.2395)(425.5373, 6512.42)(424.12637, 5842.2715)
Ligstroside-aglycone	Other polyphenols	Tyrosols	1107053	1263521	1295732	1240927	4.23255	(363.34464, 12350.762)(364.2723, 6257.2437)(365.14935, 1748.2942)(344.50403, 6333.998)(345.89862, 4129.23)(346.1449, 134.83)(363.81607, 360.29416)(345.63074, 23877.434)(346.97092, 6488.347)(347.5687, 2411.797)(386.12662, 1343.0262)(387.50607, 882.2949)(368.32404, 13672.091)(369.00085, 3736.9583)
Hydroxytyrosol 4-O-glucoside	Other polyphenols	Tyrosols	5948083	6123258	6156765	6031488	13.9125	(317.20847, 36952.723)(318.34647, 6409.253)(319.1273, 6107.82)(320.121, 1074.3)(298.996, 4346.4404)(299.8565, 2768.71)(317.785, 354.92667)(319.1282, 5647.24)(320.12488, 966.955)(322.1386, 9699.1)(300.87506, 4661.0127)(339.1032, 80504.36)(340.10593, 13753.984)(323.10327, 1248.3986)(324.10187, 1059.59)
3,4-DHPEA-EDA	Other polyphenols	Tyrosols	568441	1	465773	533879	6.03046	(321.15216, 13124.894)(322.7553, 6571.6777)(323.63647, 5119.7393)(324.12924, 2153.2637)(303.87238, 5688.7153)(304.68524, 3179.5215)(306.87354, 2603.4075)(321.59488, 9787.365)(322.53638, 4322.9907)(303.2068, 7033.339)(304.55502, 1256.2228)(343.70663, 6276.63)(345.91934, 5560.134)(348.13037, 3453.9316)(325.1056, 13947.299)(326.1079, 2366.8853)(327.11914, 607.9863)
p-HPEA-EA	Other polyphenols	Tyrosols	1107053	1263521	1295732	1240927	4.23255	(363.34464, 12350.762)(364.2723, 6257.2437)(365.14935, 1748.2942)(344.50403, 6333.998)(345.89862, 4129.23)(346.1449, 134.83)(363.81607, 360.29416)(345.63074, 23877.434)(346.97092, 6488.347)(347.5687, 2411.797)(386.12662, 1343.0262)(387.50607, 882.2949)(368.32404, 13672.091)(369.00085, 3736.9583)
p-HPEA-AC	Other polyphenols	Tyrosols	2172513	2391523	1386660	2824570	15.4789	(181.97874, 5746.5493)(182.96803, 6827.5244)(183.09029, 8034.112)(162.182, 5162.211)(164.0764, 409.24)(182.089, 3085.055)(163.28186, 22241.1)(164.28456, 1771.884)(165.0826, 64.22)(206.67764, 8189.242)(207.0816, 6926.0)(186.11522, 18585.568)(187.12955, 14452.299)(188.35504, 5732.1045)(189.13472, 13350.917)(190.07298, 5389.1797)
Hydroxytyrosol	Other polyphenols	Tyrosols	798077	711626	1	550391	2.20358	(156.1762, 6280.1216)(157.3568, 11814.586)(158.6751, 5011.498)(137.7723, 703285.3)(139.05826, 56866.67)(140.24178, 18574.24)(141.064, 638.662)(156.09868, 21192.574)(157.41873, 27530.82)(158.26562, 47189.934)(159.0805, 3608.5776)(137.27673, 34281.543)(141.06804, 10955.73)(179.67313, 8973.556)(180.36188, 3216.2034)(181.86331, 471.37997)(182.0606, 445.14)(161.97728, 3716.1777)(162.85246, 4852.8687)(…
Tyrosol	Other polyphenols	Tyrosols	1	1265692	1	803884	2.6226	(139.07138, 31999.844)(143.0793, 621.9467)(121.20486, 1267.3243)(139.37276, 28281.396)(140.06755, 2484.77)(121.41174, 3574.5093)(122.059616, 1162.676)(161.21695, 13674.515)(162.27104, 1860.5692)(145.63695, 11278.91)(145.98894, 18023.701)(147.33144, 24478.219)(147.55826, 18037.05)
Guaiacol	Other polyphenols	Methoxyphenols	17300000	17800000	18600000	19200000	5.65658	(125.82168, 11980.959)(127.494026, 12538.2)(129.064, 566.66)(107.3109, 240353.95)(108.04474, 16028.287)(110.26243, 4883.484)(111.0544, 1075.79)(127.02313, 5644.318)(109.59679, 132490.23)(108.65316, 44739.59)(109.656265, 1701.9)(148.54723, 163927.39)(149.50723, 165282.44)(149.47112, 62794.336)(152.0566, 467198.28)(133.30824, 4446.9907)(133.89029, 5806.6514)(134.0434, 1677.37)
Juglone	Other polyphenols	Naphtoquinones	136289	181839	232979	163184	1.608	(175.97266, 7734.399)(176.14732, 4866.1675)(179.0475, 340.59)(156.2828, 10736.261)(161.03053, 27233.365)(175.67516, 68971.805)(176.8409, 21307.55)(159.39238, 11751.025)(161.13393, 6289.882)(162.04265, 7188.2305)(198.98572, 9222.454)(200.00284, 8667.169)(201.5331, 5199.094)(202.03526, 2048.8018)(181.72937, 5042.1016)(183.19772, 4417.1997)(183.57004, 6836.12)(184.02754, 4981.407)
1,4-Naphtoquinone	Other polyphenols	Naphtoquinones	194734	332145	366879	372117	2.18547	(161.27339, 8249.93)(161.4437, 2343.072)(142.09143, 9287.623)(143.53743, 5457.5796)(162.54198, 11454.555)(164.0542, 720.04)(142.75264, 20228.855)(144.43916, 7245.564)(145.0483, 27751.967)(146.05156, 453.44666)(183.14365, 6241.807)(184.95923, 7575.125)(185.78693, 17217.213)(186.0436, 2742.15)(163.09221, 32394.025)
Coumestrol	Other polyphenols	Other polyphenols	1283652	343004	246701	3430518	1.7852	(270.36737, 3552.8735)(271.5726, 2808.2415)(272.14557, 6828.572)(273.05157, 11967.159)(251.66148, 5075.702)(253.67162, 4344.7773)(254.4594, 5201.3677)(254.7115, 11411.363)(255.0464, 14895.29)(270.94315, 5380.7466)(272.8946, 6764.2983)(273.6002, 9621.204)(274.05228, 5351.897)(252.24715, 5525.9634)(253.5895, 9243.83)(255.27339, 7955.784)(255.79875, 5358.475)(291.73834, 4568.271)(292.79984, 1830.375…
3,4-Dihydroxyphenylglycol	Other polyphenols	Other polyphenols	3410619	3954753	3389770	3286972	2.63493	(171.48833, 7698.6777)(172.92, 13244.161)(174.06622, 1651.0781)(153.12077, 12859.062)(154.38295, 322.81998)(173.35754, 47041.156)(174.22867, 14900.535)(154.37836, 22636.463)(154.59207, 5222.847)(155.05867, 708.9634)(194.06784, 13226.279)(194.50381, 2808.5723)(195.4482, 375.58)(177.06277, 38680.523)(176.03758, 32997.156)
Catechol	Other polyphenols	Other polyphenols	499476	203355	495400	893140	4.02885	(113.3711, 6124.5283)(115.0499, 92.25)(111.04404, 28104.885)(112.045006, 854.73627)(113.0383, 135.49)(136.4805, 32653.684)(137.03986, 39994.47)(119.027695, 232414.27)(120.02748, 14124.83)
Pyrogallol	Other polyphenols	Other polyphenols	9890438	10200000	10500000	13700000	10.1739	(126.142105, 9856.911)(131.0438, 27088.47)(113.03329, 19674.865)(128.46649, 51438.25)(128.03934, 4896.9)(109.11953, 22011.676)(110.032166, 1736.6768)(149.02194, 48964.223)(150.02533, 5568.063)(135.48149, 1312.0516)(135.69054, 998.14667)
Arbutin	Other polyphenols	Other polyphenols	401173	419306	384566	4127111	2.84902	(273.35742, 6081.222)(274.1163, 10952.754)(276.59793, 10782.12)(255.42403, 5968.857)(257.74893, 4415.2207)(258.0871, 3449.875)(273.66626, 2508.9302)(274.08875, 648.68)(256.01166, 14354.838)(257.09555, 4724.7207)(259.0917, 851.71)(295.0779, 233302.67)(296.08002, 36700.68)(297.07996, 6537.0464)(298.072, 153.65)(277.985, 12206.752)(278.75647, 2709.923)(281.0804, 578.42)
Phlorin	Other polyphenols	Other polyphenols	2401629	1421588	389182	1384672	2.71973	(288.59232, 12134.236)(290.08804, 3467.7898)(271.36346, 30349.227)(272.91248, 22379.055)(273.99838, 14095.724)(274.08218, 9194.92)(290.22018, 4693.48)(291.65402, 4207.131)(271.65436, 44203.156)(272.72705, 2433.7778)(275.08963, 1371.16)(311.42023, 6439.94)(313.14163, 6339.332)(314.28412, 18033.861)(315.57617, 5776.215)(316.0859, 3909.44)(293.06174, 41921.35)(294.06317, 5718.0254)(295.05814, 4159.2…
Thymol	Other polyphenols	Phenolic terpenes	820653	1	340556	352937	2.74927	(153.78188, 5274.697)(133.09766, 2506.375)(152.0392, 3216.8577)(133.13147, 7947.0615)(173.09317, 16045.23)(155.74016, 3036.694)(160.09616, 6859.655)
Carnosic acid	Other polyphenols	Phenolic terpenes	159653	193850	258556	1	13.7604	(332.8143, 8235.707)(334.4304, 2483.0483)(335.2516, 6939.3975)(336.21317, 1608.0214)(337.20358, 4454.7915)(315.27667, 1660.2756)(317.53482, 890.4483)(319.1934, 18817.2)(333.20035, 9350.66)(334.20493, 551.9363)(317.2058, 210.41)(355.59625, 5417.85)(358.205, 3118.1)(339.34546, 5663.662)(339.17685, 788.51337)
Carnosol	Other polyphenols	Phenolic terpenes	323979	344275	279063	265539	13.5162	(312.60092, 9799.167)(313.1689, 1439.7859)(354.7723, 3973.4185)(357.1859, 6277.8047)(315.18738, 1140.005)(318.1885, 1133.0)(331.18607, 30518.566)(332.1892, 5028.2593)(333.19952, 581.4125)(338.66196, 2084.9458)(337.45657, 4703.0615)
Epirosmanol	Other polyphenols	Phenolic terpenes	374149	355256	210615	229948	12.6196	(347.41772, 9380.812)(349.00116, 5977.7407)(349.28937, 14183.13)(350.19678, 3556.1)(329.17194, 4860.756)(330.8429, 1542.38)(331.1853, 23390.41)(349.18326, 8220.706)(351.20444, 3425.3801)(329.65787, 21676.357)(330.174, 4909.8823)(331.1802, 211.11)(369.3675, 1164.49)(372.1677, 6010.88)(373.1684, 5821.55)(374.1915, 2629.87)(352.15787, 1290.3983)(354.6658, 2029.475)
Rosmanol	Other polyphenols	Phenolic terpenes	374149	355256	210615	229948	13.015	(347.40155, 10082.882)(348.97327, 5779.603)(349.19043, 15113.802)(350.19678, 3556.1)(329.17007, 3297.2)(330.175, 169.36)(349.1833, 8188.895)(351.2044, 3450.0076)(329.69357, 22133.566)(330.17404, 4907.685)(331.1802, 211.11)(369.1716, 1249.4834)(351.65558, 1114.0499)(355.169, 3831.31)
Rosmadial	Other polyphenols	Phenolic terpenes	183386	332059	214651	539562	10.2684	(348.5953, 10103.4375)(347.1618, 5184.8896)(348.1734, 475.83878)(349.1801, 1487.71)(328.23074, 4090.9658)(328.15204, 597.3275)(348.9465, 18510.863)(350.1844, 4942.375)(330.304, 5762.477)(370.1801, 14684.923)(371.87897, 2236.7097)(370.1617, 276.12)(372.1656, 3124.3)(349.63757, 20624.326)(351.8642, 4152.4893)(353.66254, 633.645)
Carvacrol	Other polyphenols	Phenolic terpenes	820653	256620	340556	352937	5.46766	(153.36285, 5560.5024)(133.09763, 2788.132)(152.25911, 6029.4214)(155.123, 394.88)(133.12607, 7888.3335)(173.09314, 16131.609)(155.84004, 3180.2183)(160.09616, 6859.655)
3-Methoxyacetophenone	Other polyphenols	Hydroxybenzoketones	712204	1	786069	739474	1.62837	(153.3031, 4762.784)(152.74294, 830.88666)(134.80804, 7362.62)(136.31717, 1106.6099)(137.0682, 2064.055)(153.59506, 2476.175)(152.0676, 1698.91)(135.43982, 1930.9363)(134.067, 550.27)(175.34251, 115985.92)(177.28615, 40465.53)(177.78505, 42805.26)(178.07056, 15724.609)(155.17352, 1940.6572)(156.0392, 423.25)
2,3-Dihydroxy-1-guaiacylpropanone	Other polyphenols	Hydroxybenzoketones	4227311	2500786	4337615	526987	3.27687	(212.61797, 11509.316)(214.31357, 2539.4578)(215.57932, 836.25)(195.17789, 5227.7)(197.06848, 41236.465)(198.23671, 6381.7935)(199.07124, 698.46)(214.4418, 19572.332)(214.8281, 6120.725)(215.0719, 483.44)(196.06644, 7502.8125)(197.34656, 1957.2147)(198.8475, 3019.2097)(199.6511, 4044.2427)(200.07983, 3548.8567)(235.65587, 6904.318)(237.67943, 1865.6459)(239.177, 834.65)(240.0641, 965.56)(218.1051…
Sinapaldehyde	Other polyphenols	Hydroxycinnamaldehydes	5201257	3389421	1	3401247	3.60435	(209.20656, 17372.549)(210.91348, 3201.81)(212.14091, 6941.147)(213.08263, 1156.8683)(191.32414, 2900.434)(193.78616, 5613.882)(194.74654, 2578.8499)(195.0804, 148.79)(210.38927, 9511.078)(211.75378, 29453.217)(212.75635, 5521.3984)(214.0935, 1097.67)(192.85345, 2702.0574)(194.8157, 7948.9033)(195.37572, 5255.1455)(196.0838, 3401.74)(232.70744, 23512.793)(234.20819, 8512.694)(234.9595, 2706.1592)…
Ferulaldehyde	Other polyphenols	Hydroxycinnamaldehydes	3823801	1556841	1	1730384	7.75272	(179.0434, 11981.397)(180.09714, 2996.4312)(181.37215, 988.71906)(182.82782, 7823.613)(160.05392, 134702.36)(161.05414, 11130.542)(162.05049, 1720.9958)(163.0534, 173.46)(163.62993, 11264.909)(165.23567, 16750.758)(203.53383, 17188.305)(204.41602, 30634.621)(204.5987, 14424.87)(205.18916, 19622.592)(206.06433, 3132.2676)(186.31218, 16713.182)(187.38306, 2181.2249)(188.05249, 18452.426)
Umbelliferone	Other polyphenols	Hydroxycoumarins	657580	1970315	824781	1136157	3.4663	(162.09909, 4602.019)(163.0359, 550.6475)(144.01976, 5402.512)(145.03131, 890.165)(165.5093, 46234.918)(165.3232, 6678.1655)(167.71797, 32282.79)(168.0517, 38559.34)(146.43388, 6635.6797)(186.97495, 9895.877)(188.15775, 4742.5747)(189.2705, 9195.65)(189.99887, 9345.165)(190.0288, 9341.64)(168.74973, 3764.7908)(170.7975, 3218.549)(171.1897, 11972.435)(172.0255, 524.05)
Esculin	Other polyphenols	Hydroxycoumarins	2249644	2541900	2202678	2180684	5.37484	(341.75385, 4601.3335)(342.5122, 4000.3215)(343.08865, 1596.2999)(345.0858, 8455.2)(322.59546, 39063.945)(323.86523, 8114.47)(325.1811, 817.126)(326.0717, 849.0011)(341.0859, 5436.72)(342.0917, 350.02)(323.24976, 50363.79)(324.29587, 7979.88)(325.14294, 1111.0725)(365.02118, 3489.257)(365.58038, 6217.0835)(368.0826, 1449.09)(345.1614, 2873.0474)(349.0619, 7335.38)(350.0635, 208.56)
Mellein	Other polyphenols	Hydroxycoumarins	3823801	1556841	1	1730384	7.75272	(179.0434, 11981.397)(180.09714, 2996.4312)(181.37215, 988.71906)(182.82782, 7823.613)(160.05392, 134702.36)(161.05414, 11130.542)(162.05049, 1720.9958)(163.0534, 173.46)(163.62993, 11264.909)(165.23567, 16750.758)(203.53383, 17188.305)(204.41602, 30634.621)(204.5987, 14424.87)(205.18916, 19622.592)(206.06433, 3132.2676)(186.31218, 16713.182)(187.38306, 2181.2249)(188.05249, 18452.426)
4-Hydroxycoumarin	Other polyphenols	Hydroxycoumarins	657580	1970315	824781	1136157	3.4663	(162.09909, 4602.019)(163.0359, 550.6475)(144.01976, 5402.512)(145.03131, 890.165)(165.5093, 46234.918)(165.3232, 6678.1655)(167.71797, 32282.79)(168.0517, 38559.34)(146.43388, 6635.6797)(186.97495, 9895.877)(188.15775, 4742.5747)(189.2705, 9195.65)(189.99887, 9345.165)(190.0288, 9341.64)(168.74973, 3764.7908)(170.7975, 3218.549)(171.1897, 11972.435)(172.0255, 524.05)
Esculetin	Other polyphenols	Hydroxycoumarins	154648	186226	207772	179336	1.92293	(179.2525, 3420.8157)(181.23285, 23848.371)(182.2833, 12590.5)(160.70653, 6048.829)(162.01797, 3679.7788)(162.0166, 727.67505)(181.4275, 17748.367)(182.12653, 20872.94)(183.0475, 63370.51)(163.33446, 2617.2017)(165.28357, 4576.9263)(165.78325, 3024.795)(166.0334, 4173.31)(203.92572, 10776.1)(205.28755, 11694.916)(206.02794, 7403.452)(185.09181, 41612.52)(186.5409, 16248.971)(187.24004, 22578.287)…
Scopoletin	Other polyphenols	Hydroxycoumarins	479659	375545	566222	530763	2.7991	(192.78398, 6381.061)(194.4977, 3232.8564)(196.21779, 5240.393)(196.049, 2089.59)(176.85088, 5121.298)(176.23654, 9079.15)(177.03516, 18111.125)(179.0466, 583.88)(193.46207, 9937.797)(194.36754, 2371.999)(195.80188, 3115.04)(176.19228, 58094.484)(176.03513, 27541.82)(217.24579, 5828.331)(219.0111, 15490.66)(219.21028, 22419.225)(199.00536, 6441.1387)(200.33102, 7507.3374)(201.6814, 2401.5244)(202…
Coumarin	Other polyphenols	Hydroxycoumarins	82733	246255	275930	101649	4.53898	(146.3155, 2143.5017)(128.02444, 38473.883)(129.0214, 463962.75)(147.88773, 183100.39)(148.84969, 43329.15)(149.12701, 1099.535)(131.81458, 8385.413)(132.7724, 1628.9146)(134.045, 4497.92)(171.43309, 42873.508)(173.15475, 12827.037)(173.66516, 14202.42)(152.62747, 117673.11)(153.5213, 19103.379)(155.02466, 4385.708)(156.03023, 1629.36)
2-Methoxy-5-prop-1-enylphenol	Other polyphenols	Hydroxyphenylpropenes	7931811	7470060	7443983	7162001	6.7303	(165.77309, 45377.035)(166.62378, 9919.684)(168.09645, 1016.17786)(169.0954, 335.505)(146.45996, 6017.9917)(147.0758, 461.18)(148.0698, 404.09)(168.09917, 153.23749)(147.97229, 49963.6)(148.08363, 17016.092)(149.09097, 1157.3525)(189.15053, 2831.6294)(190.7065, 2806.0325)(191.5818, 2119.795)(172.34496, 18607.273)(173.93102, 4678.9404)(173.0756, 11646.29)
Anethole	Other polyphenols	Hydroxyphenylpropenes	1856731	3243103	3319408	1778157	4.918	(171.0793, 539.755)(131.0847, 22343.36)(148.09259, 1114.81)(149.0953, 93236.836)(150.09961, 9834.205)(151.11073, 298.72)(156.07596, 12458.828)(157.07825, 11759.791)
[6]-Gingerol	Other polyphenols	Hydroxyphenylpropenes	424679	393706	486062	480771	16.0683	(302.52008, 6357.34)(302.2409, 3116.3)(283.37314, 20959.402)(284.22595, 2250.0054)(306.2574, 197.215)(283.223, 41328.793)(284.22638, 6423.0444)(285.22845, 149.6075)(323.4775, 10011.874)(324.22253, 5946.778)(325.22925, 1838.41)(305.2072, 27575.094)(306.37747, 27465.072)
Acetyl eugenol	Other polyphenols	Hydroxyphenylpropenes	808822	1	1815802	1	6.6178	(207.07246, 7514.982)(208.00932, 1537.2345)(188.33269, 1809.9286)(190.0911, 1980.27)(207.60175, 18398.855)(208.46783, 3342.3088)(189.14056, 9189.719)(190.08865, 1094.514)(191.081, 866.48)(230.17107, 29564.494)(231.09058, 4041.615)(213.6995, 2809.0728)(214.57965, 747.555)(216.082, 1605.36)
Estragole	Other polyphenols	Hydroxyphenylpropenes	1856731	3243103	3319408	1778157	11.6636	(148.4402, 9878.624)(149.09314, 1465.0165)(150.08954, 63.898674)(131.08153, 4337.9883)(149.8977, 53365.63)(150.09923, 7270.5405)(151.11073, 298.72)(131.0866, 11758.968)(172.01076, 5475.134)(174.372, 5693.239)(176.0911, 496.14)(154.30305, 6716.9707)(156.56302, 16045.3)(157.85977, 25331.213)
Eugenol	Other polyphenols	Hydroxyphenylpropenes	7931811	7470060	7443983	7162001	6.7303	(165.77309, 45377.035)(166.62378, 9919.684)(168.09645, 1016.17786)(169.0954, 335.505)(146.45996, 6017.9917)(147.0758, 461.18)(148.0698, 404.09)(168.09917, 153.23749)(147.97229, 49963.6)(148.08363, 17016.092)(149.09097, 1157.3525)(189.15053, 2831.6294)(190.7065, 2806.0325)(191.5818, 2119.795)(172.34496, 18607.273)(173.93102, 4678.9404)(173.0756, 11646.29)
	mg/100g	tyrosols eq.	1394.43	1369.03	1311.45	1365
Gallic acid 3-O-gallate	Phenolic acids	Hydroxybenzoic acids	1661647	1694354	1724295	152558	2.20487	(323.7422, 1880.1862)(325.26578, 2806.0178)(325.29922, 1108.8225)(326.03784, 405.14)(304.58292, 4258.172)(306.4587, 704.7057)(307.3646, 3172.3418)(308.02884, 769.5267)(309.03574, 3414.53)(324.2543, 3191.6733)(326.36307, 1186.1814)(326.7203, 961.0966)(327.04242, 1013.865)(306.4604, 10752.56)(307.36975, 4261.763)(309.37485, 2717.8018)(309.53906, 1309.805)(346.04965, 1686.9763)(347.89862, 915.92126)…
Ellagic acid glucoside	Phenolic acids	Hydroxybenzoic acids	158650	131117	146417	149647	3.53978	(465.58618, 2179.5903)(466.4423, 1265.0483)(469.4128, 788.56)(447.0486, 1603.4166)(448.9885, 10221.867)(450.06, 3898.2036)(450.89304, 2157.7625)(451.0611, 2593.745)(467.63446, 23354.852)(468.0837, 3425.4084)(469.082, 378.48)(470.0931, 331.39)(450.814, 14202.375)(449.93497, 4132.083)(450.9364, 2154.21)(451.82123, 2166.3699)(488.6518, 2868.8557)(490.19986, 874.43713)(469.66202, 3808.8848)(470.04407…
5-O-Galloylquinic acid	Phenolic acids	Hydroxybenzoic acids	9482376	7417933	7480305	7495961	2.40465	(345.32068, 13446.369)(347.1984, 4725.178)(347.98273, 7357.7812)(348.59125, 1157.465)(327.61072, 6137.113)(330.07666, 1368.9015)(330.27435, 1596.404)(331.079, 498.435)(347.00748, 37774.66)(347.46, 11475.751)(348.84317, 8868.914)(349.94583, 6590.3877)(350.0848, 6097.08)(327.15338, 10869.081)(328.08047, 1641.0863)(329.0717, 1678.4033)(368.91187, 17269.84)(369.98846, 4224.8496)(371.0725, 1408.1283)(…
2,4-Dihydroxybenzoic acid	Phenolic acids	Hydroxybenzoic acids	6934761	7356390	7421136	10900000	4.739	(155.03384, 40165.02)(156.03514, 5444.432)(137.0228, 7280.3)(155.03484, 14233.142)(156.03543, 818.0892)(137.02333, 26912.83)(138.02733, 3252.8508)(178.0218, 182.23)(159.00435, 31640.436)(160.0042, 670.8934)
Protocatechuic acid	Phenolic acids	Hydroxybenzoic acids	6934761	7356390	7421136	10900000	4.5319	(155.23367, 41517.78)(156.03508, 6605.128)(137.0227, 3531.76)(155.09764, 14904.706)(156.1157, 1489.8616)(137.10695, 28176.361)(138.02739, 3544.1633)(179.0219, 7991.6665)(178.0109, 1637.85)(159.20018, 31321.43)(161.00755, 658.1175)
Galloyl glucose	Phenolic acids	Hydroxybenzoic acids	1799575	1	1975177	1727121	3.3749	(334.3982, 3124.2415)(335.35306, 6995.541)(336.41983, 13006.156)(336.58276, 9907.511)(315.62076, 7320.7476)(315.43604, 1040.5891)(316.0633, 1854.29)(334.38834, 5008.0156)(334.28506, 2778.04)(335.07495, 646.02)(316.07925, 37028.617)(317.83966, 9213.522)(317.74362, 2061.5227)(319.08337, 3733.1)(355.48276, 24746.322)(356.2708, 5137.6562)(357.24088, 344.3794)(338.10657, 2689.2642)(341.0667, 3383.757)…
Gallic acid	Phenolic acids	Hydroxybenzoic acids	65800000	5331155	66100000	66800000	3.3008	(170.31082, 29465.979)(171.60684, 2440.3286)(173.35887, 2612.9998)(175.0347, 2951.57)(153.08792, 1393.3256)(154.01903, 9226.31)(155.3546, 6452.9966)(156.0233, 7856.275)(171.02605, 103706.56)(172.0277, 43416.75)(153.31778, 112752.78)(154.44933, 24186.396)(155.48436, 4445.851)(157.03102, 2260.3699)(194.06908, 2286.3284)(196.44518, 1163.7314)(177.04207, 13539.002)(179.01141, 515.464)
Vanillic acid	Phenolic acids	Hydroxybenzoic acids	4895307	3323135	5213229	1786488	4.45508	(169.8148, 46435.5)(170.88312, 13670.574)(172.57771, 10317.73)(173.05295, 5804.4453)(150.93425, 27902.822)(152.50322, 8388.796)(153.19032, 12084.114)(154.43987, 5587.95)(155.04117, 11245.636)(169.0498, 56157.395)(170.0513, 7985.671)(171.0598, 368.92575)(151.29312, 27484.404)(152.04091, 2741.23)(153.03973, 284.17667)(192.0125, 2270.6653)(193.96938, 1033.5266)(195.71284, 500.38333)(176.6649, 21936.…
2,3-Dihydroxybenzoic acid	Phenolic acids	Hydroxybenzoic acids	6934761	7356390	7421136	10900000	4.739	(155.03384, 40165.02)(156.03514, 5444.432)(137.0228, 7280.3)(155.03484, 14233.142)(156.03543, 818.0892)(137.02333, 26912.83)(138.02733, 3252.8508)(178.0218, 182.23)(159.00435, 31640.436)(160.0042, 670.8934)
4-Hydroxybenzoic acid	Phenolic acids	Hydroxybenzoic acids	6142574	6122717	5876205	4978903	4.36	(140.00308, 4634.009)(139.03868, 525998.3)(140.04251, 36403.57)(141.03963, 1400.638)(121.02933, 14449.014)(122.031235, 404.06253)(146.92232, 412587.34)(147.97508, 46602.008)(148.02516, 26709.21)
Gentisic acid	Phenolic acids	Hydroxybenzoic acids	6934761	7356390	7421136	10900000	4.32633	(155.30022, 30774.994)(156.17726, 4527.704)(157.0311, 5907.94)(136.51947, 4341.137)(155.21503, 15217.971)(156.1354, 1442.0859)(137.2908, 23905.467)(138.22157, 3860.0325)(178.7711, 6100.1772)(178.0109, 1637.85)(159.29361, 30050.639)(161.34586, 3516.8445)(163.0193, 7012.5)
3-Hydroxybenzoic acid	Phenolic acids	Hydroxybenzoic acids	6142574	6122717	5876205	4978903	4.36	(140.00308, 4634.009)(139.03868, 525998.3)(140.04251, 36403.57)(141.03963, 1400.638)(121.02933, 14449.014)(122.031235, 404.06253)(146.92232, 412587.34)(147.97508, 46602.008)(148.02516, 26709.21)
Valoneic acid dilactone	Phenolic acids	Hydroxybenzoic acids	1036852	1015985	1033377	1077045	2.22933	(472.32465, 1423.4553)(476.02478, 905.035)(452.00348, 8551.639)(471.03098, 1461.2562)(454.5774, 24423.738)(455.6081, 3350.996)(457.07907, 11616.393)(458.19733, 1034.3984)(459.0136, 1449.8738)(495.0139, 2348.2603)(495.01602, 2460.9849)(475.0015, 5657.6665)(476.0031, 856.30096)
Ellagic acid	Phenolic acids	Hydroxybenzoic acids	3302571	4392427	5225346	2684250	2.15857	(304.29773, 1979.8888)(305.28616, 3940.0547)(306.01596, 2340.6902)(284.6597, 4929.493)(286.9963, 1419.64)(304.8122, 1306.0947)(305.8257, 4235.62)(307.35843, 4386.0737)(288.2733, 7980.3936)(289.2882, 5510.752)(290.01703, 3920.9849)(326.6964, 1246.9429)(327.27603, 224.326)(309.70224, 1422.7979)(309.13394, 551.73004)
Gallic acid 4-O-glucoside	Phenolic acids	Hydroxybenzoic acids	1799575	4424543	1975177	1727121	2.89033	(334.5255, 3365.216)(335.02228, 6642.052)(335.90646, 12870.863)(336.42102, 6626.5083)(315.35434, 6235.2803)(315.37988, 1016.46155)(316.0633, 1854.29)(334.30585, 5069.0654)(334.6584, 2540.5774)(335.07495, 646.02)(316.45844, 29086.129)(318.01462, 7919.654)(317.86322, 1910.9008)(319.08337, 3733.1)(355.59064, 21696.121)(356.21765, 4343.008)(357.23114, 340.4733)(337.94583, 2787.4849)(340.91162, 3222.4…
3,5-Dihydroxybenzoic acid	Phenolic acids	Hydroxybenzoic acids	6934761	7356390	7421136	10900000	4.5319	(155.23367, 41517.78)(156.03508, 6605.128)(137.0227, 3531.76)(155.09764, 14904.706)(156.1157, 1489.8616)(137.10695, 28176.361)(138.02739, 3544.1633)(179.0219, 7991.6665)(178.0109, 1637.85)(159.20018, 31321.43)(161.00755, 658.1175)
2,6-Dihydroxybenzoic acid	Phenolic acids	Hydroxybenzoic acids	6934761	7356390	7421136	10900000	4.32633	(155.30022, 30774.994)(156.17726, 4527.704)(157.0311, 5907.94)(136.51947, 4341.137)(155.21503, 15217.971)(156.1354, 1442.0859)(137.2908, 23905.467)(138.22157, 3860.0325)(178.7711, 6100.1772)(178.0109, 1637.85)(159.29361, 30050.639)(161.34586, 3516.8445)(163.0193, 7012.5)
Benzoic acid	Phenolic acids	Hydroxybenzoic acids	531079	885424	329978	660168	1.9695	(122.77693, 10583.756)(124.03866, 19157.275)(126.0467, 330.16)(108.68824, 7958.8057)(109.0392, 17174.5)(125.33665, 17544.791)(124.04553, 15448.4795)(107.63735, 14562.433)(106.038574, 2516.455)(148.45482, 548.13525)(149.36867, 438.48666)(129.02124, 245260.53)(130.11392, 20938.436)(131.06544, 2154.5566)(132.03027, 810.53876)
Syringic acid	Phenolic acids	Hydroxybenzoic acids	2205106	1834917	2071014	1822941	3.43775	(198.70609, 12477.598)(201.62001, 3471.2947)(202.067, 1921.53)(181.89372, 39225.71)(183.38354, 20223.451)(183.44893, 17154.588)(199.29422, 64788.6)(200.05801, 8935.806)(181.0496, 15336.02)(182.05328, 1049.5605)(183.0594, 295.08)(222.52637, 5828.868)(222.76175, 1883.1858)(225.55725, 2759.705)(205.52785, 2280.4048)(207.24246, 5536.1064)(207.75803, 5296.9585)(208.0429, 14195.19)
Protocatechuic acid 4-O-glucoside	Phenolic acids	Hydroxybenzoic acids	12600000	12500000	11800000	12300000	2.43015	(316.77817, 4535.9565)(318.79163, 1750.7577)(320.51523, 503.84)(298.29865, 6450.5938)(300.57883, 3090.0857)(301.82645, 2088.14)(302.41476, 5176.52)(303.0746, 9470.3)(317.52048, 11602.222)(318.78598, 8933.198)(321.09933, 1569.7916)(322.0983, 152.32)(300.77716, 11727.546)(301.15915, 6532.3423)(302.78452, 4386.0166)(304.09125, 502.15497)(339.60156, 10492.641)(340.9061, 1825.2079)(343.00275, 4724.775…
Ellagic acid arabinoside	Phenolic acids	Hydroxybenzoic acids	695305	680303	670805	651407	1.541	(435.51044, 5670.8965)(436.443, 2479.4033)(437.2205, 4131.495)(438.31268, 458.56247)(416.9999, 2429.3916)(419.03845, 9203.939)(420.09457, 894.0548)(421.0556, 1631.3425)(435.27948, 13208.066)(436.06027, 2897.047)(437.04874, 1224.5175)(417.42474, 17864.906)(418.4609, 1678.8175)(421.0538, 19892.67)(422.0569, 3002.45)(459.40018, 954.8806)(461.05194, 438.47)(439.64877, 11420.829)(440.91272, 3039.8987)…
Gallic acid ethyl ester	Phenolic acids	Hydroxybenzoic acids	2205106	1834917	2071014	1822941	3.43775	(198.70609, 12477.598)(201.62001, 3471.2947)(202.067, 1921.53)(181.89372, 39225.71)(183.38354, 20223.451)(183.44893, 17154.588)(199.29422, 64788.6)(200.05801, 8935.806)(181.0496, 15336.02)(182.05328, 1049.5605)(183.0594, 295.08)(222.52637, 5828.868)(222.76175, 1883.1858)(225.55725, 2759.705)(205.52785, 2280.4048)(207.24246, 5536.1064)(207.75803, 5296.9585)(208.0429, 14195.19)
2-Hydroxybenzoic acid	Phenolic acids	Hydroxybenzoic acids	6142574	6122717	5876205	4978903	4.36	(140.00308, 4634.009)(139.03868, 525998.3)(140.04251, 36403.57)(141.03963, 1400.638)(121.02933, 14449.014)(122.031235, 404.06253)(146.92232, 412587.34)(147.97508, 46602.008)(148.02516, 26709.21)
4-Hydroxybenzoic acid 4-O-glucoside	Phenolic acids	Hydroxybenzoic acids	1	943517	1135371	2942393	4.97436	(302.16684, 4056.4724)(303.23215, 3954.826)(303.58984, 4612.31)(283.897, 5488.7812)(285.1589, 2128.0469)(285.084, 1920.59)(287.0872, 225.8)(301.09085, 171230.78)(302.09424, 25451.225)(303.09592, 4587.8926)(283.29092, 18038.764)(284.3645, 2789.751)(285.83484, 443.05002)(323.07324, 20408.584)(324.0766, 4340.4307)(325.08112, 517.58484)(305.0641, 38486.887)(306.10184, 6092.5674)(307.0746, 108.677505)
2,5-di-S-Glutathionyl caftaric acid	Phenolic acids	Hydroxycinnamic acids	893922	252587	245214	237740	5.23877	(922.54297, 4257.118)(923.8951, 1948.5421)(924.4147, 1061.1687)(904.8591, 4035.1555)(906.6548, 2371.3872)(907.9398, 3038.5667)(908.96924, 6042.5703)(910.0621, 6520.452)(910.88934, 3304.9973)(911.1763, 2101.76)(925.24725, 5335.195)(926.171, 4350.399)(927.19104, 2495.701)(928.196, 179.96)(905.5095, 13511.126)(906.4159, 6367.784)(908.31866, 3061.1272)(912.1858, 4364.085)(951.017, 1906.2109)(952.0758…
3-Sinapoylquinic acid	Phenolic acids	Hydroxycinnamic acids	590160	531829	506666	1561411	3.47947	(398.80713, 4833.371)(400.69254, 2153.6113)(402.67023, 4039.988)(380.32614, 6873.3696)(383.1216, 9949.276)(384.12183, 2241.4734)(385.1295, 568.11)(400.99036, 20902.033)(402.13342, 2632.5647)(403.1415, 1167.87)(382.62558, 4500.901)(383.57333, 800.40094)(385.1202, 188.46)(421.47876, 3865.6907)(423.61417, 1902.3392)(426.1235, 2150.2651)(403.94965, 2592.8977)(406.72913, 10202.171)(407.63303, 6428.392…
Avenanthramide 2c	Phenolic acids	Hydroxycinnamic acids	1860349	2796026	2056416	2612499	3.22105	(316.0765, 31583.355)(317.18497, 10161.396)(318.79477, 2285.2515)(320.0897, 107.88)(298.1523, 8733.06)(298.31458, 6012.911)(300.06992, 1306.3267)(301.0697, 35299.38)(302.0725, 8103.29)(316.43668, 4481.1655)(318.0876, 4155.12)(319.0924, 3660.5103)(320.0851, 1761.87)(299.9298, 6896.109)(301.46344, 9837.29)(302.4147, 7276.47)(303.0843, 3436.81)(338.66986, 30525.418)(339.96225, 6491.9067)(341.0079, 1…
Avenanthramide 2f	Phenolic acids	Hydroxycinnamic acids	2194756	1144867	2682253	549714	2.5365	(330.1979, 2241.1982)(332.13004, 1561.7297)(332.59006, 1813.763)(333.1096, 1691.21)(311.1381, 6923.404)(312.3436, 2589.8618)(313.0738, 2133.33)(331.47955, 4544.1836)(333.67502, 4479.607)(334.102, 2755.07)(313.27936, 10454.289)(314.8513, 17129.926)(315.8293, 6806.8735)(316.59613, 5212.275)(352.75583, 7173.3184)(354.91733, 4430.3867)(355.09122, 37533.785)(356.84076, 8843.756)(357.0904, 112.95)(334.…
Avenanthramide 2p	Phenolic acids	Hydroxycinnamic acids	3210048	3121792	2709485	3091068	2.4466	(299.39127, 15779.171)(300.24246, 1564.7429)(301.82312, 1884.3226)(281.48428, 40214.85)(283.04193, 9425.797)(283.66638, 1984.4059)(301.33472, 67824.38)(302.0909, 13725.942)(303.1392, 3916.7292)(304.0894, 1151.2067)(283.678, 9710.846)(284.7263, 2819.175)(285.5902, 2183.77)(322.90198, 38676.336)(324.28442, 6868.1533)(325.25153, 17089.145)(326.46445, 3524.524)(327.08038, 10434.205)(304.53485, 9572.9…
p-Coumaroyl glycolic acid	Phenolic acids	Hydroxycinnamic acids	1075684	1090732	1310521	987637	4.88817	(223.46382, 839.12695)(225.06087, 433.66165)(205.57115, 10783.156)(206.23256, 2394.4946)(209.0555, 230.86)(224.5839, 10128.92)(225.13979, 1619.9636)(205.24507, 12808.151)(206.04958, 1687.0216)(245.83406, 195370.97)(246.97676, 22019.723)(248.04504, 10020.646)(229.13972, 5285.9463)(230.32564, 1373.0186)
8-O-4'-Dehydrodiferulic acid	Phenolic acids	Hydroxycinnamic acids	1416113	1455895	2088162	1021793	2.58042	(386.42987, 6223.3325)(387.0976, 1486.2592)(388.0743, 166.46)(368.5125, 9436.863)(369.25415, 3553.3262)(388.18802, 1653.4106)(390.01413, 3116.316)(390.1103, 2983.77)(369.14752, 13562.953)(370.50217, 2347.1802)(371.76773, 1027.0767)(373.1131, 405.62)(409.5759, 6755.3105)(410.2472, 7452.776)(412.29907, 16899.55)(413.30283, 14976.982)(414.11084, 5932.867)(391.4379, 3995.3574)(392.48553, 6144.804)(39…
2-S-Glutathionyl caftaric acid	Phenolic acids	Hydroxycinnamic acids	2253650	2161186	2144096	1025753	4.62027	(617.15045, 16481.389)(618.1608, 5391.597)(619.1744, 1189.1466)(620.1035, 304.515)(600.96423, 5480.744)(602.49414, 2491.309)(604.92975, 23707.47)(605.11194, 20561.055)(619.7077, 3890.5344)(620.79065, 1022.5933)(622.4603, 357.90665)(600.94653, 18617.162)(602.2984, 6173.12)(603.99115, 7241.8)(605.11566, 5491.004)(605.3756, 23846.771)(606.11505, 15538.468)(641.95667, 1190.0228)(643.122, 1639.15)(622…
Sitosterol ferulate	Phenolic acids	Hydroxycinnamic acids	12200000	12600000	12900000	13000000	18.8058	(590.42316, 8314.78)(591.4233, 882.45135)(572.4936, 203944.67)(573.55853, 109610.83)(574.561, 24882.492)(575.4414, 2775.2986)(592.88184, 17584.166)(592.4491, 8502.32)(593.4573, 1676.3225)(573.4297, 17564.709)(574.4309, 8213.501)(575.43353, 2151.4985)(614.555, 25671.576)(617.04236, 15798.365)(618.10345, 4801.3247)(617.941, 2227.47)(597.77545, 7354.7456)(599.1399, 3591.2395)(599.61487, 1447.73)(600…
4-Feruloylquinic acid	Phenolic acids	Hydroxycinnamic acids	3542408	3442080	3814487	3769347	3.46225	(369.11157, 2050.6694)(351.31107, 2135.668)(353.78915, 22912.727)(354.11673, 15169.199)(355.1194, 2138.115)(370.54776, 260111.8)(370.93985, 56650.848)(371.4526, 14629.094)(372.1187, 3466.5925)(351.53336, 13903.818)(353.01697, 25606.117)(353.77478, 608.06)(391.78696, 15060.281)(392.5707, 5450.6333)(393.1033, 981.87195)(375.25653, 3299.5562)(376.52374, 7102.694)(377.41644, 2966.9097)(377.76978, 643…
4-Caffeoylquinic acid	Phenolic acids	Hydroxycinnamic acids	1386718	1798393	2150509	2100350	2.46662	(354.50473, 15273.707)(356.09763, 6289.492)(356.34335, 1875.0425)(336.69547, 3465.792)(338.0896, 7305.9883)(339.59445, 5600.4775)(340.4314, 8807.667)(341.0915, 13242.66)(355.37018, 33958.242)(356.31226, 7117.3394)(357.3619, 2268.1726)(358.0957, 238.67)(337.50006, 17393.559)(338.549, 3450.037)(341.1002, 2681.555)(342.107, 2375.44)(378.7982, 4880.0566)(378.985, 1877.1653)(379.41748, 989.6082)(360.9…
p-Coumaric acid ethyl ester	Phenolic acids	Hydroxycinnamic acids	3401063	4080502	4450722	3398884	2.71432	(193.24248, 5038.1294)(195.83965, 2095.298)(196.19978, 4256.5557)(197.0866, 9615.78)(177.50546, 14580.9)(177.82549, 15992.109)(179.0815, 778.02)(196.14574, 16994.994)(196.75801, 6667.3696)(178.36823, 17648.93)(180.01653, 9378.606)(180.0919, 5691.43)(217.20251, 53079.76)(218.26785, 15911.188)(218.2305, 4690.208)(219.47823, 15035.325)(198.56136, 7873.944)(201.467, 2514.7244)(202.0695, 6711.84)
Ferulic acid 4-O-glucoside	Phenolic acids	Hydroxycinnamic acids	1243483	998274	1	1097506	1.614	(356.57803, 2079.1948)(357.83945, 707.8133)(360.1217, 511.855)(338.20364, 3481.6897)(339.69974, 3549.0288)(342.103, 366.03)(343.1173, 2810.51)(358.68185, 1199.939)(359.72446, 2250.086)(340.66168, 3407.3923)(342.3429, 3513.8923)(343.79102, 7203.846)(344.1304, 6225.82)(380.05286, 7694.587)(383.93164, 2656.7363)(383.60278, 40593.82)(384.1086, 15758.78)(362.12082, 51668.617)(364.09677, 57939.492)(364…
Cinnamic acid	Phenolic acids	Hydroxycinnamic acids	1266130	1293055	1268108	1280104	4.23607	(148.86993, 8699.517)(150.55748, 2242.972)(152.06215, 1592.9316)(132.15202, 11931.67)(133.35736, 5175.5864)(134.71992, 7579.291)(135.05356, 6376.395)(150.39775, 28139.463)(150.73898, 5675.327)(151.05966, 203.505)(134.68915, 16833.852)(134.96785, 55987.414)(172.32751, 12391.504)(173.64957, 8297.162)(175.45583, 4952.822)(176.05264, 1180.3151)(154.73187, 9102.708)(156.27945, 11698.943)(157.83598, 11…
Caffeic acid 4-O-glucoside	Phenolic acids	Hydroxycinnamic acids	509613	882050	459876	845310	2.96438	(342.91238, 1813.255)(344.1741, 23370.064)(345.66003, 54107.637)(346.53403, 20115.814)(347.11053, 1840.1799)(324.2508, 8591.157)(327.08755, 4336.1997)(329.09586, 13210.73)(345.05396, 14127.49)(347.71307, 7302.505)(347.113, 769.24)(327.09485, 20585.963)(327.095, 4846.948)(327.0913, 493.77298)(367.19388, 29426.291)(367.89908, 9036.875)(369.0952, 15279.496)(370.08984, 17042.984)(347.5252, 6493.4126)…
5-8'-Dehydrodiferulic acid	Phenolic acids	Hydroxycinnamic acids	1416113	1455895	2088162	1021793	2.58042	(386.42987, 6223.3325)(387.0976, 1486.2592)(388.0743, 166.46)(368.5125, 9436.863)(369.25415, 3553.3262)(388.18802, 1653.4106)(390.01413, 3116.316)(390.1103, 2983.77)(369.14752, 13562.953)(370.50217, 2347.1802)(371.76773, 1027.0767)(373.1131, 405.62)(409.5759, 6755.3105)(410.2472, 7452.776)(412.29907, 16899.55)(413.30283, 14976.982)(414.11084, 5932.867)(391.4379, 3995.3574)(392.48553, 6144.804)(39…
4-p-Coumaroylquinic acid	Phenolic acids	Hydroxycinnamic acids	1810178	948058	1401013	874196	2.24883	(338.694, 8671.142)(339.93182, 1742.0459)(341.11755, 1500.2933)(320.82684, 4639.242)(323.29764, 4324.751)(323.59702, 6350.1997)(324.0917, 1417.23)(340.62897, 11873.292)(342.23993, 6751.363)(343.1189, 4227.95)(323.19803, 2988.8357)(324.82117, 9405.076)(325.8247, 6273.904)(326.10922, 2604.1975)(363.36133, 22768.434)(364.40417, 77613.82)(365.17746, 274211.94)(365.60538, 618449.2)(366.1078, 148471.16…
p-Coumaroyl tartaric acid	Phenolic acids	Hydroxycinnamic acids	8440456	1	2424709	8507510	2.38363	(297.42487, 3722.7363)(299.06006, 1227.096)(299.8953, 3172.9902)(300.0561, 651.8)(301.0623, 62124.92)(279.0186, 5328.4136)(280.71545, 3000.0)(282.24368, 3337.62)(282.8033, 2729.8042)(283.0629, 13601.02)(297.426, 9081.885)(298.61493, 2198.4136)(299.81854, 938.20496)(301.06555, 241.31)(279.6698, 10980.137)(281.668, 2809.9136)(282.653, 882.36993)(320.21112, 12744.8)(321.7934, 11892.3)(322.68713, 393…
24-Methyllathosterol ferulate	Phenolic acids	Hydroxycinnamic acids	314793	335128	313617	321127	18.252	(578.60754, 761.58374)(580.0889, 379.7667)(558.7864, 8340.714)(559.72906, 2243.0977)(581.44696, 228.83598)(583.4597, 107.72)(559.6894, 66898.85)(560.4662, 35545.38)(561.41656, 10093.709)(600.4093, 5304.148)(600.9149, 6250.169)(601.40967, 1978.6274)(585.12555, 2973.2693)(584.9507, 2521.4336)(586.41345, 1103.9287)
p-Coumaric acid 4-O-glucoside	Phenolic acids	Hydroxycinnamic acids	14500000	3808687	1523278	2854851	15.3617	(326.15646, 179.88017)(327.433, 444.39502)(308.1045, 42418.516)(309.1258, 8133.259)(310.0872, 108.48794)(327.77536, 2129.6516)(309.8448, 23412.203)(311.09744, 3622.7434)(314.1067, 1329.32)(349.75552, 11439.612)(350.09097, 1955.1375)(331.07904, 20261.89)(332.0798, 3625.3762)(333.08728, 1616.7866)
1-Sinapoyl-2,2'-diferuloylgentiobiose	Phenolic acids	Hydroxycinnamic acids	1209437	1236705	1485751	1121673	26.1395	(882.27405, 4444.5693)(883.26935, 505.65057)(903.2741, 219936.38)(904.2769, 96243.516)(905.27893, 30543.61)(906.28156, 6385.9854)(907.2832, 352.94)(924.51666, 2767.0076)(906.252, 7827.674)(907.2526, 5552.3003)(908.2511, 4664.181)(909.25226, 5310.4326)(910.2512, 2785.3245)(911.247, 743.19696)
Chicoric acid	Phenolic acids	Hydroxycinnamic acids	161868	772488	819056	253946	3.98975	(475.44534, 4082.428)(477.7999, 5981.36)(479.33868, 5064.45)(480.0856, 1433.69)(457.0711, 11050.294)(458.2641, 1889.024)(461.12952, 32357.916)(462.08505, 7414.862)(476.77374, 5745.4985)(477.4934, 7833.8735)(479.098, 6887.63)(480.0964, 3062.52)(459.01523, 4299.0186)(460.25333, 2942.5117)(461.75586, 12756.144)(462.0815, 5392.57)(498.1587, 4980.683)(499.25266, 1607.4867)(500.5741, 494.96)(503.0846, …
3,5-Diferuloylquinic acid	Phenolic acids	Hydroxycinnamic acids	4035450	2681749	2588641	2516997	2.10893	(544.14655, 8342.752)(526.1861, 5507.96)(527.64764, 6112.46)(546.4937, 21357.58)(546.9586, 6046.542)(527.3671, 410900.1)(528.37396, 84123.305)(529.27814, 44685.945)(530.1409, 12762.485)(568.99316, 3053.6704)(569.90765, 1703.4366)(571.90283, 11061.242)(572.81525, 21424.9)(549.5644, 4793.8784)(550.5417, 2582.741)(555.1524, 21212.31)
24-Methylcholesterol ferulate	Phenolic acids	Hydroxycinnamic acids	314793	335128	313617	321127	24.793	(576.426, 361.47)(565.4382, 361.36)(603.9219, 3873.9326)(600.4318, 3216.27)(583.40796, 15973.99)(584.4122, 5995.625)(585.41614, 1246.45)
Stigmastanol ferulate	Phenolic acids	Hydroxycinnamic acids	224160	248642	229009	236877	19.0672	(595.5204, 5514.448)(596.3116, 2174.0947)(598.4743, 10275.31)(574.65857, 11632.963)(575.43964, 2772.8108)(596.3503, 430.73004)(597.48016, 1930.676)(575.7612, 5506.794)(577.0373, 1791.1329)(581.479, 3450.23)(617.0534, 83802.64)(618.35535, 32511.486)(618.847, 9919.093)(619.4677, 1601.6172)(599.9051, 9167.35)(601.1693, 5184.751)(602.51587, 2866.4514)(602.7739, 2338.7383)(603.4524, 1288.7333)
3,5-Dicaffeoylquinic acid	Phenolic acids	Hydroxycinnamic acids	7062214	6963645	1	1	5.92612	(518.13995, 4113.56)(518.11865, 5257.54)(521.12427, 50825.133)(499.11987, 2340.0784)(501.3739, 6985.62)(502.38037, 5678.7573)(503.3782, 5955.545)(504.13745, 4356.8867)(517.14685, 65473.668)(518.14984, 14976.484)(519.15454, 2905.4717)(520.1535, 390.01907)(499.1358, 5481.8887)(500.1394, 466.6625)(539.3612, 1218.876)(542.1219, 396.79498)(545.14246, 28442.9)(523.102, 4303.855)(524.4575, 123.04)(526.1…
p-Coumaroyl glucose	Phenolic acids	Hydroxycinnamic acids	14500000	3808687	1523278	2854851	15.9471	(326.1228, 171.96608)(327.09995, 87.46999)(308.10486, 42624.746)(309.1258, 8133.259)(310.0872, 108.48794)(327.50665, 292.174)(309.0926, 4660.94)(350.4244, 6971.733)(350.0904, 297.765)(331.07922, 16710.58)(332.0809, 2616.155)(333.0914, 179.425)
3-p-Coumaroylquinic acid	Phenolic acids	Hydroxycinnamic acids	1810178	948058	1401013	874196	2.24883	(338.694, 8671.142)(339.93182, 1742.0459)(341.11755, 1500.2933)(320.82684, 4639.242)(323.29764, 4324.751)(323.59702, 6350.1997)(324.0917, 1417.23)(340.62897, 11873.292)(342.23993, 6751.363)(343.1189, 4227.95)(323.19803, 2988.8357)(324.82117, 9405.076)(325.8247, 6273.904)(326.10922, 2604.1975)(363.36133, 22768.434)(364.40417, 77613.82)(365.17746, 274211.94)(365.60538, 618449.2)(366.1078, 148471.16…
Caffeoyl glucose	Phenolic acids	Hydroxycinnamic acids	509613	882050	459876	845310	2.96438	(342.91238, 1813.255)(344.1741, 23370.064)(345.66003, 54107.637)(346.53403, 20115.814)(347.11053, 1840.1799)(324.2508, 8591.157)(327.08755, 4336.1997)(329.09586, 13210.73)(345.05396, 14127.49)(347.71307, 7302.505)(347.113, 769.24)(327.09485, 20585.963)(327.095, 4846.948)(327.0913, 493.77298)(367.19388, 29426.291)(367.89908, 9036.875)(369.0952, 15279.496)(370.08984, 17042.984)(347.5252, 6493.4126)…
p-Coumaroyl malic acid	Phenolic acids	Hydroxycinnamic acids	2306353	20100000	1818984	2866311	4.68184	(280.79404, 6952.457)(282.65814, 80642.71)(262.2047, 848.6401)(264.05048, 8921.93)(281.3422, 42797.26)(282.66684, 5585.173)(283.06482, 1916.166)(265.10913, 9582.561)(265.90793, 6506.136)(267.0173, 2910.3584)(267.8192, 736.66504)(268.0745, 152.73)(303.57147, 37268.414)(304.7327, 9236.295)(305.78503, 4342.4844)(285.51025, 7602.893)(287.4963, 2710.3083)(289.0554, 4136.26)(290.0453, 209.69)
1,2-Disinapoylgentiobiose	Phenolic acids	Hydroxycinnamic acids	803708	823749	1474598	829903	3.5173	(758.7061, 1641.3029)(759.8343, 890.025)(757.2351, 1337.83)(737.8741, 1287.6666)(740.2126, 796.95)(755.22675, 15218.71)(756.2308, 6113.1836)(757.23553, 881.47253)(740.21643, 2333.315)(743.2239, 9253.225)(777.92615, 6032.3)(779.36707, 3998.3635)(780.71124, 3145.95)(782.8283, 2404.752)(783.2322, 4653.875)(762.7695, 5290.536)(761.012, 3134.408)
1-Sinapoyl-2-feruloylgentiobiose	Phenolic acids	Hydroxycinnamic acids	135062	108921	108825	123152	7.8522	(725.10315, 56721.914)(726.3916, 17328.932)(727.25085, 6019.1826)(707.2345, 9525.24)(725.468, 40208.3)(726.5902, 13467.312)(727.2527, 3347.4004)(707.3143, 6986.4907)(708.42755, 1624.8328)(709.2362, 311.66)(749.2157, 48.0)(729.17883, 5949.7925)(730.1792, 1693.785)
p-Coumaroylquinic acid	Phenolic acids	Hydroxycinnamic acids	1810178	948058	1401013	874196	2.24883	(338.694, 8671.142)(339.93182, 1742.0459)(341.11755, 1500.2933)(320.82684, 4639.242)(323.29764, 4324.751)(323.59702, 6350.1997)(324.0917, 1417.23)(340.62897, 11873.292)(342.23993, 6751.363)(343.1189, 4227.95)(323.19803, 2988.8357)(324.82117, 9405.076)(325.8247, 6273.904)(326.10922, 2604.1975)(363.36133, 22768.434)(364.40417, 77613.82)(365.17746, 274211.94)(365.60538, 618449.2)(366.1078, 148471.16…
Rosmarinic acid	Phenolic acids	Hydroxycinnamic acids	5329639	5852793	110923	679164	3.45643	(360.78152, 3430.2188)(362.48743, 3750.31)(363.7606, 3325.657)(365.10394, 165949.84)(343.36136, 2865.5142)(344.21878, 4426.253)(346.09302, 3685.52)(347.0924, 24336.334)(364.0635, 23490.887)(363.94943, 100642.77)(365.30273, 127506.83)(365.60553, 775833.06)(366.10748, 193639.8)(344.08734, 4996.197)(345.65744, 3104.2073)(346.837, 5761.955)(347.5902, 3872.388)(383.80417, 32634.791)(384.8051, 8798.407…
5-8'-Benzofuran dehydrodiferulic acid	Phenolic acids	Hydroxycinnamic acids	1416113	1455895	2088162	1021793	1.643	(386.33182, 5708.3774)(387.0976, 1486.2592)(388.0743, 166.46)(368.0864, 13577.264)(369.08463, 5559.669)(388.15683, 1107.6868)(390.01413, 3116.316)(390.1103, 2983.77)(369.16147, 15722.966)(370.50217, 2347.1802)(371.76773, 1027.0767)(373.1131, 405.62)(409.2699, 5657.7217)(410.3436, 10839.137)(412.29907, 16899.55)(413.30283, 14976.982)(414.11084, 5932.867)(391.25262, 3583.7263)(392.77054, 9922.212)(…
5-Caffeoylquinic acid	Phenolic acids	Hydroxycinnamic acids	1386718	1798393	2150509	2100350	2.46662	(354.50473, 15273.707)(356.09763, 6289.492)(356.34335, 1875.0425)(336.69547, 3465.792)(338.0896, 7305.9883)(339.59445, 5600.4775)(340.4314, 8807.667)(341.0915, 13242.66)(355.37018, 33958.242)(356.31226, 7117.3394)(357.3619, 2268.1726)(358.0957, 238.67)(337.50006, 17393.559)(338.549, 3450.037)(341.1002, 2681.555)(342.107, 2375.44)(378.7982, 4880.0566)(378.985, 1877.1653)(379.41748, 989.6082)(360.9…
Schottenol ferulate	Phenolic acids	Hydroxycinnamic acids	12200000	12600000	12900000	13000000	18.8058	(590.42316, 8314.78)(591.4233, 882.45135)(572.4936, 203944.67)(573.55853, 109610.83)(574.561, 24882.492)(575.4414, 2775.2986)(592.88184, 17584.166)(592.4491, 8502.32)(593.4573, 1676.3225)(573.4297, 17564.709)(574.4309, 8213.501)(575.43353, 2151.4985)(614.555, 25671.576)(617.04236, 15798.365)(618.10345, 4801.3247)(617.941, 2227.47)(597.77545, 7354.7456)(599.1399, 3591.2395)(599.61487, 1447.73)(600…
m-Coumaric acid	Phenolic acids	Hydroxycinnamic acids	1124602	1	1	1250768	5.811	(164.04199, 1609.01)(146.03835, 1034.6912)(165.96475, 32285.508)(166.05713, 4683.5483)(147.17857, 207932.72)(148.24214, 28503.55)(149.20343, 1037.2867)(188.48549, 7234.3696)(190.9869, 2134.1052)(191.0506, 562.36)(172.03268, 6033.915)
3-Caffeoylquinic acid	Phenolic acids	Hydroxycinnamic acids	1386718	1798393	2150509	2100350	2.46662	(354.50473, 15273.707)(356.09763, 6289.492)(356.34335, 1875.0425)(336.69547, 3465.792)(338.0896, 7305.9883)(339.59445, 5600.4775)(340.4314, 8807.667)(341.0915, 13242.66)(355.37018, 33958.242)(356.31226, 7117.3394)(357.3619, 2268.1726)(358.0957, 238.67)(337.50006, 17393.559)(338.549, 3450.037)(341.1002, 2681.555)(342.107, 2375.44)(378.7982, 4880.0566)(378.985, 1877.1653)(379.41748, 989.6082)(360.9…
Isoferulic acid	Phenolic acids	Hydroxycinnamic acids	985802	961915	1074223	1049683	6.70418	(194.91867, 4800.568)(196.79588, 22468.783)(178.65393, 1683.8519)(180.0624, 11127.12)(181.0604, 251.59)(195.95428, 20361.857)(197.1527, 5514.142)(199.57675, 3639.165)(179.68315, 7835.168)(180.31241, 1933.7799)(181.81532, 613.9375)(218.80142, 6976.248)(220.61017, 7183.8496)(221.89197, 16889.238)(222.062, 1912.25)(199.98628, 49728.035)(201.88496, 28214.643)(203.01329, 20237.846)(203.6774, 9974.173)…
3-Feruloylquinic acid	Phenolic acids	Hydroxycinnamic acids	3542408	3442080	3814487	3769347	3.46225	(369.11157, 2050.6694)(351.31107, 2135.668)(353.78915, 22912.727)(354.11673, 15169.199)(355.1194, 2138.115)(370.54776, 260111.8)(370.93985, 56650.848)(371.4526, 14629.094)(372.1187, 3466.5925)(351.53336, 13903.818)(353.01697, 25606.117)(353.77478, 608.06)(391.78696, 15060.281)(392.5707, 5450.6333)(393.1033, 981.87195)(375.25653, 3299.5562)(376.52374, 7102.694)(377.41644, 2966.9097)(377.76978, 643…
Ferulic acid	Phenolic acids	Hydroxycinnamic acids	985802	961915	1074223	1049683	6.70418	(194.91867, 4800.568)(196.79588, 22468.783)(178.65393, 1683.8519)(180.0624, 11127.12)(181.0604, 251.59)(195.95428, 20361.857)(197.1527, 5514.142)(199.57675, 3639.165)(179.68315, 7835.168)(180.31241, 1933.7799)(181.81532, 613.9375)(218.80142, 6976.248)(220.61017, 7183.8496)(221.89197, 16889.238)(222.062, 1912.25)(199.98628, 49728.035)(201.88496, 28214.643)(203.01329, 20237.846)(203.6774, 9974.173)…
5-Feruloylquinic acid	Phenolic acids	Hydroxycinnamic acids	3542408	3442080	3814487	3769347	3.46225	(369.11157, 2050.6694)(351.31107, 2135.668)(353.78915, 22912.727)(354.11673, 15169.199)(355.1194, 2138.115)(370.54776, 260111.8)(370.93985, 56650.848)(371.4526, 14629.094)(372.1187, 3466.5925)(351.53336, 13903.818)(353.01697, 25606.117)(353.77478, 608.06)(391.78696, 15060.281)(392.5707, 5450.6333)(393.1033, 981.87195)(375.25653, 3299.5562)(376.52374, 7102.694)(377.41644, 2966.9097)(377.76978, 643…
Caffeic acid ethyl ester	Phenolic acids	Hydroxycinnamic acids	5201257	3389421	1	3401247	3.60435	(209.20656, 17372.549)(210.91348, 3201.81)(212.14091, 6941.147)(213.08263, 1156.8683)(191.32414, 2900.434)(193.78616, 5613.882)(194.74654, 2578.8499)(195.0804, 148.79)(210.38927, 9511.078)(211.75378, 29453.217)(212.75635, 5521.3984)(214.0935, 1097.67)(192.85345, 2702.0574)(194.8157, 7948.9033)(195.37572, 5255.1455)(196.0838, 3401.74)(232.70744, 23512.793)(234.20819, 8512.694)(234.9595, 2706.1592)…
Feruloyl tartaric acid	Phenolic acids	Hydroxycinnamic acids	13000000	12600000	2981245	2936273	3.28417	(327.91074, 4629.571)(330.45834, 6169.1157)(330.9103, 11020.809)(308.66397, 12543.99)(310.32834, 11826.698)(311.3436, 2060.7085)(312.72916, 8281.653)(313.067, 2777.29)(327.57523, 10191.266)(328.57864, 1325.0034)(330.07654, 1114.515)(309.10696, 16783.727)(310.06604, 3547.0369)(311.0642, 230.205)(350.94916, 17457.895)(352.71896, 4024.7542)(353.69266, 3298.6414)(354.0665, 1073.5433)(332.94763, 1657.…
1,2,2'-Triferuloylgentiobiose	Phenolic acids	Hydroxycinnamic acids	821595	1811346	1	801326	5.25787	(870.3006, 4679.0854)(872.2627, 425.56)(873.2587, 362.95)(875.2665, 4491.13)(876.2693, 411.04)(852.2548, 8212.974)(853.2493, 4370.4067)(854.2539, 252.3575)(871.24963, 5582.0894)(872.25195, 797.80743)(857.25037, 3897.6138)(858.27246, 7669.5)(859.27344, 3777.362)(893.3754, 672.4371)(896.2573, 257.9)(875.46234, 1576.2455)(877.5787, 702.3333)
Caffeic acid	Phenolic acids	Hydroxycinnamic acids	2865685	507954	932576	1390288	3.85925	(181.78586, 40909.637)(183.12093, 8441.706)(183.0484, 10691.08)(162.26915, 3140.3486)(165.43985, 258.74402)(167.0436, 206.0)(181.13264, 21912.756)(182.15758, 2275.8762)(183.05951, 226.45999)(163.84651, 20405.176)(164.66225, 5040.6978)(168.0503, 33745.004)(205.32748, 1661.7235)(207.04308, 4218.426)(208.0436, 8711.058)(186.8388, 5953.62)(188.39401, 5471.161)(189.35736, 6139.036)(189.85123, 9078.023…
5-5'-Dehydrodiferulic acid	Phenolic acids	Hydroxycinnamic acids	1416113	1455895	2088162	1021793	1.643	(386.33182, 5708.3774)(387.0976, 1486.2592)(388.0743, 166.46)(368.0864, 13577.264)(369.08463, 5559.669)(388.15683, 1107.6868)(390.01413, 3116.316)(390.1103, 2983.77)(369.16147, 15722.966)(370.50217, 2347.1802)(371.76773, 1027.0767)(373.1131, 405.62)(409.2699, 5657.7217)(410.3436, 10839.137)(412.29907, 16899.55)(413.30283, 14976.982)(414.11084, 5932.867)(391.25262, 3583.7263)(392.77054, 9922.212)(…
p-Coumaric acid	Phenolic acids	Hydroxycinnamic acids	1124602	467299	589636	1250768	5.32712	(164.40921, 2772.3418)(166.38426, 7810.1704)(167.0538, 2462.27)(146.1023, 986.2968)(150.0465, 237.16)(165.46127, 46829.6)(166.16838, 4630.285)(168.5674, 482.905)(147.4894, 146388.97)(148.6495, 30563.871)(149.34615, 6520.588)(188.97314, 5702.9214)(191.0457, 6398.926)(191.5497, 25118.79)(172.70277, 12623.468)(172.0299, 2318.72)
Verbascoside	Phenolic acids	Hydroxycinnamic acids	1370072	4723129	4731020	1595243	3.43952	(627.96295, 6503.2554)(628.5474, 2280.4434)(606.18964, 37004.008)(607.1906, 14021.057)(608.1798, 5138.2686)(608.2144, 28045.756)(608.21313, 6592.1997)(609.20233, 646.73)(648.185, 8932.694)(649.20624, 2551.8948)(650.5253, 1225.4907)(652.4099, 6457.447)(653.22833, 1717.25)(631.27924, 1933.5547)(632.2034, 447.245)
Caffeoyl aspartic acid	Phenolic acids	Hydroxycinnamic acids	999697	4904108	4555364	1017509	2.56427	(295.59644, 32731.693)(296.87595, 11258.664)(297.8658, 4665.009)(299.0768, 2760.8462)(300.08322, 603.7233)(278.25308, 6797.1377)(279.52798, 12994.171)(280.83878, 16176.537)(281.44553, 33916.11)(282.07166, 5334.0923)(296.82938, 19956.705)(297.37424, 6104.869)(299.07608, 79284.836)(278.86288, 11282.893)(281.57425, 20450.152)(282.30508, 4243.7627)(282.93933, 1977.0085)(283.0755, 8227.57)(318.84625, …
4,5-Dicaffeoylquinic acid	Phenolic acids	Hydroxycinnamic acids	7062214	6963645	1	6331134	5.9252	(517.88727, 4643.9375)(518.1188, 5811.35)(521.1243, 55985.8)(498.97476, 2145.066)(501.3739, 6985.62)(502.38037, 5678.7573)(503.3782, 5955.545)(504.13745, 4356.8867)(517.14685, 65473.668)(518.14984, 14976.484)(519.15454, 2905.4717)(520.1535, 390.01907)(499.13556, 5472.8755)(500.1394, 466.6625)(539.4589, 1429.6663)(542.1213, 445.65)(545.1425, 30272.783)(523.10205, 5097.91)(524.3685, 260.70502)(526.…
3,4-Dicaffeoylquinic acid	Phenolic acids	Hydroxycinnamic acids	7062214	6963645	1	6331134	5.9252	(517.88727, 4643.9375)(518.1188, 5811.35)(521.1243, 55985.8)(498.97476, 2145.066)(501.3739, 6985.62)(502.38037, 5678.7573)(503.3782, 5955.545)(504.13745, 4356.8867)(517.14685, 65473.668)(518.14984, 14976.484)(519.15454, 2905.4717)(520.1535, 390.01907)(499.13556, 5472.8755)(500.1394, 466.6625)(539.4589, 1429.6663)(542.1213, 445.65)(545.1425, 30272.783)(523.10205, 5097.91)(524.3685, 260.70502)(526.…
1,2-Diferuloylgentiobiose	Phenolic acids	Hydroxycinnamic acids	5623230	22500000	20200000	6962569	3.00973	(694.8552, 5781.4536)(696.2103, 1631.8225)(677.28735, 3655.9412)(678.5943, 4143.792)(680.7097, 2668.905)(680.2149, 2049.02)(681.199, 637.51)(682.204, 261.6)(696.2331, 13002.795)(696.21326, 6954.2314)(697.2189, 6556.0127)(698.2003, 1638.81)(678.2152, 5985.169)(679.6516, 4253.5483)(680.3782, 2633.21)(681.4535, 902.7525)(682.2074, 293.74)(720.0419, 6985.199)(721.3409, 2741.8218)(721.9599, 1155.9625)…
[truncated: 65 more rows]
